# Supplementary material for: Rhenium Alkyne Catalysis: Sterics Control the Reactivity
Source: Inorg Chem. 2024 Mar 20;63(13):5842–51. doi: 10.1021/acs.inorgchem.3c04235 (PMC10988556; doi:10.1021/acs.inorgchem.3c04235)
Supplement: Supplementary file 1 — ic3c04235_si_001.xyz [file ic3c04235_si_001.xyz]

95
R – Entry 1  SCF Done: -2856.77868041 A.U.
  Re    -0.138011    -0.609578    -0.817267
  P      1.060420    -0.076657     1.164934
  P     -2.307304     0.368594    -0.392589
  O     -1.293540    -1.724390    -2.178779
  O     -0.921155    -2.099046     0.604118
  N      1.327443    -2.109402    -1.311202
  C      0.506707     0.815437    -1.682744
  C      1.017635     2.108821    -2.191922
  H      0.425417     2.931086    -1.729729
  H      0.821546     2.165323    -3.288403
  C      2.501817     2.314842    -1.921790
  C      2.943887     3.195647    -0.913120
  H      2.206486     3.748111    -0.311557
  C      4.317064     3.359780    -0.656645
  H      4.641104     4.048435     0.139305
  C      5.267903     2.638287    -1.400010
  H      6.343014     2.762511    -1.195189
  C      4.836193     1.757735    -2.409111
  H      5.573289     1.191111    -3.000112
  C      3.464540     1.603104    -2.670596
  H      3.129019     0.925523    -3.472823
  C     -3.306358    -0.493619    -1.646016
  C     -2.584967    -1.498607    -2.367916
  C     -3.308833    -2.254660    -3.337625
  H     -2.764696    -3.035459    -3.891020
  C     -4.659440    -1.991552    -3.583994
  H     -5.191327    -2.585355    -4.345953
  C     -5.352116    -0.974427    -2.885842
  H     -6.412303    -0.770231    -3.100316
  C     -4.666026    -0.229541    -1.917525
  H     -5.183069     0.567944    -1.357415
  C     -2.593794     2.164613    -0.722041
  C     -2.268224     2.628265    -2.016919
  H     -1.918137     1.905940    -2.772488
  C     -2.382921     3.990328    -2.333440
  H     -2.125231     4.339461    -3.346017
  C     -2.825174     4.906847    -1.359995
  H     -2.910623     5.977057    -1.606602
  C     -3.168018     4.447979    -0.076809
  H     -3.529766     5.156270     0.685688
  C     -3.060087     3.081434     0.242703
  H     -3.336549     2.732473     1.248967
  C     -3.068051     0.022444     1.248161
  C     -2.493773     0.590337     2.409086
  H     -1.630439     1.266727     2.328673
  C     -2.999970     0.274782     3.679549
  H     -2.530461     0.711994     4.573679
  C     -4.068276    -0.629099     3.806753
  H     -4.451781    -0.892480     4.805118
  C     -4.624992    -1.217554     2.658831
  H     -5.448753    -1.942894     2.753227
  C     -4.128991    -0.896375     1.383289
  H     -4.555623    -1.375142     0.489128
  C      0.202477    -1.041939     2.450128
  C     -0.720376    -1.997575     1.905364
  C     -1.427301    -2.823356     2.826735
  H     -2.150528    -3.545294     2.418866
  C     -1.232248    -2.680938     4.203394
  H     -1.809122    -3.316594     4.895299
  C     -0.326848    -1.728313     4.725538
  H     -0.191274    -1.624207     5.813054
  C      0.395893    -0.916953     3.839377
  H      1.106147    -0.167033     4.225692
  C      1.217365     1.664112     1.755178
  C      0.307587     2.624198     1.267195
  H     -0.433026     2.324412     0.513261
  C      0.359526     3.954991     1.711564
  H     -0.367230     4.682868     1.316574
  C      1.344525     4.345541     2.637109
  H      1.399026     5.390839     2.980726
  C      2.265198     3.396473     3.119727
  H      3.040611     3.698832     3.841684
  C      2.200401     2.059839     2.688227
  H      2.931203     1.325476     3.062498
  C      2.798687    -0.718864     1.198858
  C      3.861601     0.032501     0.653578
  H      3.693507     1.070947     0.334612
  C      5.133720    -0.543116     0.500715
  H      5.948534     0.062435     0.073236
  C      5.354125    -1.880750     0.874116
  H      6.349308    -2.335671     0.745568
  C      4.295170    -2.637825     1.408258
  H      4.457199    -3.688644     1.696418
  C      3.025041    -2.061677     1.574590
  H      2.195782    -2.657691     1.987910
  C      0.987770    -3.422246    -1.186834
  H     -0.038219    -3.613353    -0.840216
  C      1.895097    -4.454049    -1.457221
  H      1.567636    -5.496890    -1.331212
  C      3.196745    -4.142242    -1.879800
  H      3.929809    -4.936180    -2.090609
  C      3.538491    -2.786073    -2.021981
  H      4.544272    -2.472529    -2.336338
  C      2.586854    -1.806952    -1.732268
  H      2.823389    -0.737707    -1.802758
4
acetylene SCF Done: -77.29714507 A.U.
  C      0.000000     0.000000     0.610315
  C      0.000000     0.000000    -0.610315
  H      0.000000     0.000000    -1.692612
  H     -0.000000     0.000000     1.692612
95
TSRA0 SCF Done: -2856.73262448 A.U.
  Re    -0.273131    -0.094628    -1.086460
  P      1.100555    -0.662096     0.784865
  P     -2.300650     0.442838    -0.023653
  O     -1.571340    -0.296558    -2.732294
  O     -0.847664    -2.162196    -0.719028
  N      1.925431    -0.489617    -3.153506
  C      0.293910     1.595742    -1.173014
  C      0.794376     2.981482    -1.103407
  H      0.272143     3.507535    -0.271995
  H      0.502012     3.510712    -2.040496
  C      2.300274     3.056908    -0.909668
  C      2.853793     3.446627     0.326762
  H      2.186468     3.690295     1.168618
  C      4.249065     3.502469     0.497626
  H      4.667523     3.803340     1.470900
  C      5.103920     3.166438    -0.566676
  H      6.196625     3.214581    -0.435259
  C      4.556361     2.761036    -1.798823
  H      5.221090     2.485376    -2.633251
  C      3.163248     2.702547    -1.968669
  H      2.728093     2.358690    -2.921124
  C     -3.464181     0.404425    -1.425563
  C     -2.863734    -0.019036    -2.650336
  C     -3.703131    -0.113259    -3.798765
  H     -3.250071    -0.445347    -4.745406
  C     -5.056894     0.225749    -3.714335
  H     -5.685153     0.152483    -4.617509
  C     -5.633789     0.669391    -2.500456
  H     -6.699080     0.942584    -2.454925
  C     -4.828291     0.757873    -1.357375
  H     -5.252934     1.100076    -0.398504
  C     -2.555609     2.122298     0.700474
  C     -2.386800     3.216017    -0.178219
  H     -2.149104     3.022050    -1.236709
  C     -2.521519     4.530768     0.292764
  H     -2.384409     5.375971    -0.400141
  C     -2.837038     4.766683     1.644691
  H     -2.941386     5.798651     2.015563
  C     -3.033625     3.680816     2.514722
  H     -3.297271     3.857390     3.569593
  C     -2.898833     2.360793     2.046716
  H     -3.057733     1.518951     2.736374
  C     -2.912853    -0.763450     1.219043
  C     -2.247531    -0.884171     2.460388
  H     -1.395301    -0.230916     2.699920
  C     -2.653263    -1.856796     3.387469
  H     -2.118269    -1.950038     4.344502
  C     -3.706559    -2.732380     3.074018
  H     -4.009927    -3.508523     3.794167
  C     -4.351504    -2.634479     1.829420
  H     -5.163246    -3.332510     1.570414
  C     -3.957858    -1.655926     0.901198
  H     -4.451623    -1.593889    -0.080055
  C      0.332403    -2.211366     1.376901
  C     -0.580306    -2.773421     0.421847
  C     -1.212535    -4.004275     0.759641
  H     -1.926713    -4.428506     0.037960
  C     -0.956900    -4.622669     1.987142
  H     -1.475149    -5.564123     2.233151
  C     -0.063846    -4.054009     2.923251
  H      0.119598    -4.546041     3.890785
  C      0.582735    -2.850235     2.606921
  H      1.277887    -2.393258     3.329545
  C      1.252172     0.505519     2.219272
  C      0.443968     1.657137     2.266120
  H     -0.246057     1.856897     1.437080
  C      0.520273     2.548224     3.349749
  H     -0.130894     3.436785     3.362315
  C      1.422573     2.299779     4.398513
  H      1.490024     2.996297     5.249468
  C      2.248660     1.160607     4.352504
  H      2.966182     0.966465     5.165742
  C      2.169955     0.270437     3.268444
  H      2.844667    -0.599238     3.225584
  C      2.896164    -1.114861     0.601556
  C      3.820169    -0.089400     0.309975
  H      3.464224     0.939874     0.166148
  C      5.191251    -0.372467     0.215697
  H      5.893370     0.445544    -0.008566
  C      5.656624    -1.686878     0.407928
  H      6.733829    -1.908852     0.342053
  C      4.738047    -2.716419     0.678117
  H      5.092016    -3.750200     0.820348
  C      3.362354    -2.434580     0.770315
  H      2.647809    -3.244807     0.980848
  C      1.054511    -1.528913    -3.188348
  H      0.046791    -1.313250    -3.582165
  C      1.402335    -2.840723    -2.797372
  H      0.622720    -3.615122    -2.761551
  C      2.732574    -3.105315    -2.451458
  H      3.049407    -4.116313    -2.150729
  C      3.655574    -2.045496    -2.477382
  H      4.709267    -2.200007    -2.204118
  C      3.193474    -0.756333    -2.782400
  H      3.877858     0.106243    -2.718653
84
A0 SCF Done: -2608.53818757  A.U.
  Re     0.292536    -0.089686    -1.262886
  P     -1.273237     1.042956     0.121594
  P      2.068898    -0.594115     0.143399
  O      1.728601    -0.381517    -2.738864
  O      0.966778     1.936774    -1.375028
  C     -0.517689    -1.671528    -1.032218
  C     -1.258821    -2.892579    -0.654991
  H     -0.891794    -3.222301     0.344108
  H     -0.990845    -3.709843    -1.365616
  C     -2.770201    -2.713864    -0.620718
  C     -3.472746    -2.710391     0.601513
  H     -2.919180    -2.813855     1.547504
  C     -4.871624    -2.564056     0.622644
  H     -5.403686    -2.559873     1.586977
  C     -5.584598    -2.421327    -0.580903
  H     -6.680546    -2.311171    -0.566055
  C     -4.888301    -2.408194    -1.803693
  H     -5.436610    -2.278909    -2.750045
  C     -3.491297    -2.547293    -1.821965
  H     -2.946204    -2.524822    -2.779562
  C      3.354387    -1.025435    -1.076515
  C      2.951661    -0.794034    -2.432163
  C      3.913732    -1.043767    -3.453502
  H      3.617666    -0.860556    -4.497629
  C      5.186657    -1.520964    -3.126505
  H      5.910284    -1.713818    -3.935789
  C      5.563061    -1.769112    -1.784898
  H      6.566360    -2.154855    -1.547993
  C      4.638843    -1.517136    -0.762310
  H      4.907625    -1.698638     0.292183
  C      1.977598    -2.026953     1.296310
  C      1.753491    -3.294184     0.712588
  H      1.684973    -3.375623    -0.384358
  C      1.614057    -4.430842     1.523197
  H      1.437219    -5.414102     1.059407
  C      1.702217    -4.313905     2.923692
  H      1.589195    -5.205801     3.560150
  C      1.948408    -3.058638     3.505926
  H      2.035421    -2.963285     4.599896
  C      2.092657    -1.916249     2.697424
  H      2.291803    -0.939513     3.162566
  C      2.672659     0.847361     1.109186
  C      1.864375     1.379720     2.140160
  H      0.906797     0.903209     2.397014
  C      2.265129     2.536852     2.825538
  H      1.620145     2.949881     3.615571
  C      3.458709     3.187374     2.469487
  H      3.760664     4.108163     2.992842
  C      4.249969     2.678209     1.425498
  H      5.175595     3.196683     1.129543
  C      3.861310     1.512791     0.743126
  H      4.472697     1.125442    -0.085944
  C     -0.441542     2.640741     0.439013
  C      0.645841     2.856192    -0.469377
  C      1.378661     4.066759    -0.356343
  H      2.223393     4.226410    -1.042737
  C      1.041652     5.004212     0.627633
  H      1.634503     5.929490     0.713854
  C     -0.032651     4.781393     1.516692
  H     -0.280609     5.526755     2.288078
  C     -0.781363     3.598013     1.410097
  H     -1.618720     3.406913     2.100947
  C     -1.866720     0.362677     1.726636
  C     -1.181715    -0.733910     2.286642
  H     -0.346306    -1.180537     1.730318
  C     -1.571427    -1.263780     3.527356
  H     -1.015873    -2.117382     3.947678
  C     -2.669559    -0.711265     4.210457
  H     -2.986243    -1.128781     5.179527
  C     -3.369394     0.373925     3.649534
  H     -4.234650     0.804246     4.178536
  C     -2.970348     0.913573     2.414708
  H     -3.532623     1.751022     1.972028
  C     -2.827578     1.538394    -0.759877
  C     -3.980092     0.725780    -0.724721
  H     -4.001295    -0.176019    -0.095609
  C     -5.108042     1.067985    -1.488447
  H     -6.000531     0.424448    -1.444815
  C     -5.091741     2.212230    -2.305391
  H     -5.977144     2.477117    -2.905120
  C     -3.939075     3.017714    -2.354415
  H     -3.917789     3.915910    -2.991991
  C     -2.811409     2.685908    -1.585261
  H     -1.914719     3.325425    -1.617860
11
pyridine SCF Done: -248.1853149 A.U.
  C     -0.000000    -0.000000    -1.396475
  C     -0.000000     1.206986    -0.677687
  C     -0.000000     1.148759     0.729051
  N      0.000000     0.000000     1.429472
  C     -0.000000    -1.148759     0.729051
  C     -0.000000    -1.206986    -0.677687
  H     -0.000000    -0.000000    -2.498435
  H     -0.000000     2.179565    -1.194855
  H     -0.000000     2.082243     1.322156
  H     -0.000000    -2.082243     1.322156
  H     -0.000000    -2.179565    -1.194855
88
TSA0A SCF Done: -2685.84267519 A.U.
  Re     0.371930     0.051183    -1.179502
  P     -1.176438     1.095210     0.313792
  P      2.076988    -0.709548     0.192338
  O      1.865723    -0.155650    -2.630697
  O      0.961059     2.085084    -1.294453
  C     -0.502506    -1.502750    -1.331861
  C     -1.366526    -2.668840    -1.605816
  H     -0.790163    -3.605396    -1.416616
  H     -1.595236    -2.658686    -2.694865
  C     -2.650733    -2.673621    -0.790201
  C     -2.584319    -2.729692     0.617605
  H     -1.600114    -2.794398     1.105734
  C     -3.752684    -2.681254     1.393495
  H     -3.675157    -2.685650     2.492202
  C     -5.011014    -2.606238     0.765509
  H     -5.930171    -2.568826     1.371247
  C     -5.087060    -2.570839    -0.638307
  H     -6.067651    -2.510309    -1.136959
  C     -3.912022    -2.587626    -1.412057
  H     -3.970247    -2.514332    -2.509842
  C      3.301429    -1.259493    -1.035854
  C      2.984559    -0.813308    -2.361841
  C      3.927182    -1.103822    -3.390704
  H      3.700817    -0.758955    -4.411145
  C      5.094439    -1.817728    -3.100272
  H      5.803071    -2.038269    -3.915816
  C      5.383963    -2.267345    -1.789839
  H      6.304676    -2.834487    -1.584449
  C      4.481480    -1.978311    -0.757162
  H      4.685569    -2.307479     0.275905
  C      1.890583    -2.070559     1.412971
  C      1.270882    -3.257119     0.963013
  H      0.972669    -3.334047    -0.093173
  C      1.028612    -4.310422     1.856433
  H      0.534949    -5.228118     1.500060
  C      1.412574    -4.190599     3.206480
  H      1.214519    -5.013804     3.911046
  C      2.057249    -3.023271     3.650234
  H      2.372785    -2.931296     4.701556
  C      2.302092    -1.963461     2.757354
  H      2.798902    -1.048042     3.112714
  C      2.798358     0.732897     1.078928
  C      2.086943     1.332297     2.144388
  H      1.148392     0.888044     2.507116
  C      2.564174     2.512230     2.734932
  H      1.992973     2.979305     3.551258
  C      3.736704     3.117028     2.250765
  H      4.095760     4.056900     2.698687
  C      4.434938     2.535874     1.178028
  H      5.345980     3.015109     0.786287
  C      3.970747     1.346810     0.590407
  H      4.507439     0.898151    -0.259823
  C     -0.355387     2.702452     0.619885
  C      0.663919     2.973490    -0.349338
  C      1.367944     4.202170    -0.252117
  H      2.156273     4.405911    -0.991901
  C      1.079990     5.098290     0.784565
  H      1.651905     6.037857     0.857513
  C      0.081691     4.815452     1.742448
  H     -0.127705     5.527278     2.555797
  C     -0.643390     3.616319     1.648568
  H     -1.420925     3.377995     2.392590
  C     -1.721874     0.437418     1.946691
  C     -1.001289    -0.624806     2.522290
  H     -0.167499    -1.064492     1.960971
  C     -1.361012    -1.141635     3.777241
  H     -0.780848    -1.976047     4.202184
  C     -2.463328    -0.602637     4.464023
  H     -2.757579    -1.008441     5.445096
  C     -3.197078     0.453414     3.890708
  H     -4.065571     0.873610     4.422518
  C     -2.829919     0.975249     2.638509
  H     -3.419839     1.788851     2.187567
  C     -2.776966     1.560195    -0.498962
  C     -3.879052     0.678368    -0.458374
  H     -3.838233    -0.226132     0.165779
  C     -5.026999     0.950621    -1.219933
  H     -5.874606     0.248707    -1.183148
  C     -5.084081     2.098388    -2.030933
  H     -5.981492     2.304403    -2.635348
  C     -3.988767     2.980960    -2.071503
  H     -4.027054     3.881186    -2.704935
  C     -2.838391     2.717001    -1.308891
  H     -1.979020     3.405593    -1.345587
  C     -2.290636    -0.008124    -3.640454
  H     -2.439336     0.471782    -2.679776
  C     -2.079881    -0.562103    -4.709063
  H     -1.888744    -1.040511    -5.660497
99
TSRA  SCF Done: -2934.037674 A.U.
  Re    -0.085078     0.570819    -0.683414
  P      0.453185    -1.707845    -0.298211
  P     -2.146559     0.816628     0.413127
  O     -0.734137     2.352517    -1.625885
  O     -1.352367    -0.427032    -2.150503
  N      2.543130     2.487220    -1.505632
  C      0.862094     1.115053     0.733034
  C      1.556456     1.369940     2.016456
  H      0.914177     1.004480     2.849541
  H      1.656075     2.471913     2.152537
  C      2.927345     0.712760     2.073811
  C      3.100961    -0.565623     2.643362
  H      2.245951    -1.075583     3.110255
  C      4.353122    -1.201121     2.598330
  H      4.466190    -2.206026     3.034373
  C      5.449514    -0.565969     1.988915
  H      6.427359    -1.070972     1.943754
  C      5.288508     0.717711     1.436766
  H      6.139380     1.230823     0.960573
  C      4.036090     1.352132     1.482097
  H      3.909982     2.353577     1.045641
  C     -2.736984     2.395613    -0.286703
  C     -1.873270     2.940668    -1.286416
  C     -2.262765     4.168490    -1.896958
  H     -1.606961     4.589360    -2.674828
  C     -3.437665     4.815718    -1.501864
  H     -3.714606     5.767475    -1.984814
  C     -4.270846     4.279226    -0.492126
  H     -5.187376     4.805866    -0.185220
  C     -3.911221     3.067603     0.113384
  H     -4.543007     2.629448     0.904433
  C     -2.211165     1.112061     2.236361
  C     -1.496600     2.230868     2.719540
  H     -0.968247     2.879225     2.002114
  C     -1.458852     2.509683     4.093792
  H     -0.894921     3.382496     4.459119
  C     -2.141093     1.677082     5.001287
  H     -2.109073     1.893346     6.080893
  C     -2.873761     0.577275     4.523220
  H     -3.424527    -0.068426     5.225612
  C     -2.916693     0.296352     3.145021
  H     -3.498502    -0.563439     2.781169
  C     -3.424157    -0.457317     0.052815
  C     -3.254988    -1.773570     0.540352
  H     -2.388223    -2.029206     1.166026
  C     -4.179047    -2.776725     0.208354
  H     -4.024989    -3.799954     0.582670
  C     -5.265592    -2.482443    -0.632039
  H     -5.979003    -3.274666    -0.908553
  C     -5.420934    -1.183050    -1.144042
  H     -6.257364    -0.952128    -1.822581
  C     -4.504648    -0.172146    -0.807288
  H     -4.617924     0.837965    -1.228320
  C     -0.808196    -2.600419    -1.262331
  C     -1.554404    -1.729845    -2.132498
  C     -2.558382    -2.326391    -2.949220
  H     -3.136316    -1.665510    -3.612198
  C     -2.824797    -3.695538    -2.866377
  H     -3.624020    -4.125661    -3.492302
  C     -2.111878    -4.532662    -1.977180
  H     -2.349543    -5.605323    -1.907552
  C     -1.099722    -3.976985    -1.180801
  H     -0.545435    -4.610392    -0.467508
  C      0.477063    -2.426799     1.404894
  C     -0.192377    -1.745570     2.440748
  H     -0.682848    -0.788928     2.220362
  C     -0.195915    -2.249871     3.750790
  H     -0.724752    -1.692891     4.540776
  C      0.490951    -3.442425     4.042837
  H      0.503521    -3.837838     5.070943
  C      1.174315    -4.122620     3.017434
  H      1.722321    -5.051452     3.242966
  C      1.169132    -3.620263     1.703974
  H      1.728713    -4.145521     0.913943
  C      2.100541    -2.262161    -0.955088
  C      3.213459    -1.425124    -0.720009
  H      3.087443    -0.503177    -0.135301
  C      4.464051    -1.732505    -1.276992
  H      5.317170    -1.065083    -1.078716
  C      4.615293    -2.871045    -2.090325
  H      5.593122    -3.105284    -2.540682
  C      3.508173    -3.703567    -2.336767
  H      3.616206    -4.590247    -2.981890
  C      2.254696    -3.404218    -1.769980
  H      1.386087    -4.042796    -1.993402
  C      2.211843     3.621197    -0.866334
  H      1.131480     3.743629    -0.664687
  C      3.166447     4.580418    -0.479494
  H      2.854261     5.500385     0.039158
  C      4.520903     4.334830    -0.774698
  H      5.297736     5.061011    -0.486055
  C      4.865015     3.145363    -1.439493
  H      5.912470     2.910287    -1.685038
  C      3.832159     2.251803    -1.784347
  H      4.043060     1.299771    -2.306857
  C      1.051226     0.805884    -3.270481
  H      0.489506     1.734833    -3.303277
  C      1.678472    -0.247948    -3.324266
  H      2.215738    -1.185823    -3.365000
88
Δ-cis A SCF Done: -2685.87829495 A.U.
  Re     0.159781    -0.281509    -1.407160
  P     -1.266451     1.031950     0.109799
  P      2.089082    -0.443244     0.223051
  O      1.795984    -0.846565    -2.665287
  O      1.049980     1.742258    -1.543448
  C     -0.539321    -1.838381    -0.897635
  C     -1.205125    -3.036105    -0.352669
  H     -0.821031    -3.268670     0.666485
  H     -0.927335    -3.909277    -0.990269
  C     -2.718782    -2.881289    -0.323033
  C     -3.431266    -2.959830     0.890089
  H     -2.882260    -3.107097     1.833958
  C     -4.833417    -2.838596     0.902930
  H     -5.378117    -2.902838     1.858146
  C     -5.533977    -2.632424    -0.298141
  H     -6.632116    -2.544900    -0.289932
  C     -4.824427    -2.521098    -1.508968
  H     -5.364725    -2.330328    -2.449462
  C     -3.425837    -2.638024    -1.520614
  H     -2.864697    -2.525945    -2.462321
  C      3.414476    -0.977834    -0.885853
  C      3.027177    -1.076992    -2.254098
  C      4.030597    -1.467538    -3.193584
  H      3.744624    -1.535073    -4.254237
  C      5.325671    -1.765865    -2.764893
  H      6.079608    -2.071633    -3.509124
  C      5.686779    -1.693314    -1.397426
  H      6.709037    -1.942455    -1.074501
  C      4.722912    -1.301327    -0.461639
  H      4.976632    -1.237157     0.609676
  C      2.107854    -1.756639     1.526622
  C      1.848661    -3.075283     1.088425
  H      1.684535    -3.261865     0.014541
  C      1.807053    -4.134341     2.007643
  H      1.600887    -5.157009     1.653900
  C      2.036797    -3.890539     3.375776
  H      2.003327    -4.721111     4.098547
  C      2.325078    -2.586222     3.811006
  H      2.522844    -2.389828     4.876775
  C      2.363400    -1.520699     2.892455
  H      2.591096    -0.504399     3.246191
  C      2.659712     1.094887     1.046231
  C      1.889854     1.665344     2.085554
  H      0.973772     1.168009     2.437846
  C      2.277641     2.883547     2.665348
  H      1.660072     3.325400     3.461819
  C      3.425264     3.549892     2.203798
  H      3.717839     4.514434     2.647693
  C      4.182152     2.996190     1.157687
  H      5.071619     3.523729     0.778634
  C      3.802879     1.774865     0.576557
  H      4.385430     1.356038    -0.257297
  C     -0.379851     2.616211     0.191120
  C      0.702581     2.728958    -0.751622
  C      1.412918     3.970442    -0.776842
  H      2.251706     4.059013    -1.483207
  C      1.070608     5.010942     0.085567
  H      1.649924     5.948469     0.052612
  C      0.005421     4.882448     1.009734
  H     -0.251401     5.711213     1.686978
  C     -0.717462     3.685837     1.049281
  H     -1.550011     3.574448     1.761785
  C     -1.584104     0.412958     1.824206
  C     -0.937380    -0.746406     2.289759
  H     -0.260854    -1.287892     1.619351
  C     -1.148654    -1.216184     3.597243
  H     -0.616438    -2.118973     3.935694
  C     -2.027186    -0.531050     4.452746
  H     -2.199679    -0.894866     5.478186
  C     -2.696007     0.619143     3.991027
  H     -3.396508     1.153201     4.652604
  C     -2.482377     1.087240     2.684819
  H     -3.038692     1.966008     2.323443
  C     -2.987734     1.498299    -0.386351
  C     -4.040712     0.576058    -0.212134
  H     -3.849284    -0.396984     0.263842
  C     -5.338767     0.900191    -0.637387
  H     -6.148492     0.168679    -0.492789
  C     -5.597009     2.141267    -1.247004
  H     -6.616410     2.392195    -1.580983
  C     -4.548593     3.060196    -1.429241
  H     -4.741451     4.034267    -1.906244
  C     -3.247112     2.742706    -1.001050
  H     -2.426254     3.463168    -1.142664
  C     -0.555069    -0.232090    -3.434590
  H     -0.094451    -0.695251    -4.309803
  C     -1.389106     0.491789    -2.802382
  H     -2.270725     1.134260    -2.752563
88
TSΔ-cis A Δ-cis B SCF Done: -2685.85248724 A.U.
  Re     0.239535    -0.171759    -1.272962
  P     -1.217276     1.110591     0.105068
  P      2.160619    -0.563428     0.207251
  O      1.704498    -0.666045    -2.702988
  O      1.244600     1.715871    -1.252117
  C     -0.777182    -1.669671    -1.006570
  C     -1.559112    -2.845710    -0.561377
  H     -1.033932    -3.210311     0.349861
  H     -1.448849    -3.652726    -1.323924
  C     -3.034555    -2.614331    -0.252878
  C     -3.463898    -2.413758     1.075269
  H     -2.729609    -2.430904     1.893147
  C     -4.818048    -2.174943     1.365330
  H     -5.125726    -2.005672     2.408924
  C     -5.767704    -2.145555     0.328549
  H     -6.829162    -1.955742     0.552861
  C     -5.352533    -2.362878    -0.997454
  H     -6.087913    -2.347994    -1.817180
  C     -3.996680    -2.593315    -1.284250
  H     -3.687707    -2.764048    -2.327193
  C      3.405909    -1.059467    -1.019007
  C      2.942951    -1.005051    -2.374385
  C      3.871827    -1.362099    -3.397512
  H      3.527884    -1.308527    -4.441773
  C      5.165136    -1.781063    -3.074320
  H      5.858082    -2.058144    -3.886103
  C      5.597943    -1.865880    -1.729818
  H      6.615931    -2.208972    -1.489646
  C      4.709554    -1.505944    -0.708717
  H      5.022695    -1.564475     0.347492
  C      2.046510    -1.995019     1.369563
  C      1.653058    -3.232189     0.808326
  H      1.507423    -3.304185    -0.282413
  C      1.444800    -4.350644     1.629665
  H      1.138837    -5.309290     1.181073
  C      1.628650    -4.248241     3.022406
  H      1.460853    -5.124686     3.668151
  C      2.039636    -3.026466     3.582211
  H      2.202163    -2.943295     4.668798
  C      2.252414    -1.902744     2.761928
  H      2.573954    -0.950692     3.210706
  C      2.832027     0.847020     1.173746
  C      2.046976     1.407683     2.208243
  H      1.073191     0.967490     2.468266
  C      2.487870     2.550580     2.892514
  H      1.856968     2.986156     3.682161
  C      3.706422     3.156321     2.540438
  H      4.042861     4.064125     3.065652
  C      4.479249     2.616469     1.498841
  H      5.425280     3.098256     1.204917
  C      4.045540     1.468188     0.813633
  H      4.641558     1.064368    -0.018515
  C     -0.268415     2.644301     0.363770
  C      0.910126     2.711239    -0.444626
  C      1.724735     3.872535    -0.342264
  H      2.638023     3.918854    -0.953269
  C      1.381122     4.895828     0.546205
  H      2.037544     5.777538     0.628222
  C      0.221918     4.813743     1.351501
  H     -0.029199     5.625603     2.051254
  C     -0.606037     3.686485     1.248408
  H     -1.515113     3.606012     1.866831
  C     -1.732184     0.497245     1.768429
  C     -0.990252    -0.542352     2.363727
  H     -0.177571    -1.012854     1.793297
  C     -1.297690    -0.996259     3.656539
  H     -0.696652    -1.806638     4.099153
  C     -2.375246    -0.427395     4.359332
  H     -2.628864    -0.785411     5.369876
  C     -3.133427     0.598851     3.764670
  H     -3.982313     1.042776     4.308880
  C     -2.811739     1.066364     2.478451
  H     -3.415683     1.863217     2.016328
  C     -2.795694     1.651961    -0.688532
  C     -3.957373     0.855713    -0.620535
  H     -3.978345    -0.033753     0.024313
  C     -5.093790     1.197209    -1.372020
  H     -5.991972     0.563268    -1.304914
  C     -5.079013     2.331090    -2.203365
  H     -5.970752     2.597341    -2.793083
  C     -3.918926     3.124072    -2.280524
  H     -3.900125     4.014854    -2.928733
  C     -2.780491     2.786352    -1.529876
  H     -1.870600     3.405034    -1.593361
  C     -0.922107     0.223940    -3.035670
  H     -1.002260     0.973588    -3.827762
  C     -1.304945    -0.986466    -2.760913
  H     -1.772910    -1.888746    -3.166552
88
Δ-cis B SCF Done: -2685.87324801 A.U.
  Re     0.324594     0.085189    -1.329689
  P     -1.378578     1.133885     0.039893
  P      2.207099    -0.591694     0.188753
  O      1.853414    -0.292356    -2.714687
  O      1.178500     1.893277    -0.936539
  C     -0.810569    -1.485351    -1.052656
  C     -1.300583    -2.616811    -0.203530
  H     -0.827648    -2.597955     0.795554
  H     -0.945364    -3.552784    -0.698899
  C     -2.819557    -2.676422    -0.073599
  C     -3.442154    -2.504783     1.179926
  H     -2.824214    -2.355274     2.077193
  C     -4.843656    -2.493079     1.293023
  H     -5.305766    -2.338954     2.280877
  C     -5.646919    -2.663591     0.152247
  H     -6.745048    -2.646903     0.237732
  C     -5.036053    -2.860364    -1.100177
  H     -5.654607    -3.002024    -2.000678
  C     -3.636130    -2.866826    -1.210472
  H     -3.170079    -3.003167    -2.198214
  C      3.457080    -1.034203    -1.052990
  C      3.059081    -0.757952    -2.398818
  C      4.001665    -1.024413    -3.433669
  H      3.702427    -0.804775    -4.469881
  C      5.257042    -1.562121    -3.132562
  H      5.965287    -1.764836    -3.952894
  C      5.629457    -1.858128    -1.800966
  H      6.616379    -2.292489    -1.579421
  C      4.722189    -1.591950    -0.766732
  H      4.987864    -1.815827     0.280100
  C      2.118021    -2.055051     1.306462
  C      1.830613    -3.298931     0.697838
  H      1.756746    -3.356760    -0.400647
  C      1.632543    -4.444879     1.482102
  H      1.407546    -5.407524     0.996086
  C      1.716612    -4.364358     2.885349
  H      1.555643    -5.263129     3.501365
  C      2.017002    -3.134113     3.495263
  H      2.101504    -3.066915     4.591906
  C      2.221658    -1.983093     2.712080
  H      2.460003    -1.025005     3.199142
  C      2.894207     0.790561     1.200972
  C      2.089933     1.379508     2.204846
  H      1.083483     0.989531     2.413227
  C      2.546834     2.496250     2.921714
  H      1.897858     2.949814     3.686664
  C      3.804007     3.053431     2.632642
  H      4.156834     3.939232     3.184152
  C      4.597784     2.489170     1.619120
  H      5.577717     2.929532     1.374770
  C      4.148104     1.364834     0.904372
  H      4.768879     0.940114     0.100804
  C     -0.584323     2.727015     0.452628
  C      0.686808     2.870539    -0.170191
  C      1.435312     4.051641     0.055316
  H      2.424483     4.142516    -0.416453
  C      0.923180     5.042261     0.901682
  H      1.520071     5.949813     1.087897
  C     -0.331647     4.891794     1.533665
  H     -0.714018     5.676233     2.204662
  C     -1.085960     3.730212     1.302485
  H     -2.066123     3.595165     1.788688
  C     -1.848043     0.431968     1.680907
  C     -0.943454    -0.435981     2.323573
  H     -0.037412    -0.752358     1.789154
  C     -1.204515    -0.922198     3.614210
  H     -0.482137    -1.606406     4.086844
  C     -2.390998    -0.552135     4.272840
  H     -2.608432    -0.938035     5.281369
  C     -3.305542     0.306177     3.634035
  H     -4.239582     0.593093     4.142729
  C     -3.036436     0.803066     2.346996
  H     -3.762284     1.467954     1.853561
  C     -2.969770     1.541386    -0.782161
  C     -4.024865     0.604391    -0.795105
  H     -3.947119    -0.327461    -0.218749
  C     -5.184018     0.861452    -1.545171
  H     -5.995853     0.117187    -1.545995
  C     -5.298215     2.050358    -2.286822
  H     -6.207709     2.250161    -2.875567
  C     -4.246430     2.985667    -2.275571
  H     -4.330758     3.919823    -2.853366
  C     -3.083372     2.733823    -1.529715
  H     -2.257485     3.462945    -1.527131
  C     -0.838298    -0.045994    -2.964771
  H     -0.757469     0.168213    -4.046841
  C     -1.071063    -1.349543    -2.482877
  H     -0.970670    -2.241516    -3.149340
88
TS Δ-cis A Δ-cis C SCF Done: -2685.81204359 A.U.
  Re    -0.161604    -0.756728    -1.453748
  P      1.639521    -0.911917     0.116310
  P     -2.028826     0.333630     0.216515
  O     -1.975302    -1.104809    -2.433841
  O     -0.873936    -2.300904    -0.295718
  C      0.171739     1.346974    -2.190815
  C      0.109587     2.769965    -1.762310
  H     -0.735470     2.917777    -1.063812
  H     -0.121007     3.393164    -2.657346
  C      1.369742     3.306427    -1.102030
  C      1.284151     4.450243    -0.280602
  H      0.299736     4.917134    -0.107804
  C      2.429845     4.968211     0.343196
  H      2.346900     5.855674     0.990995
  C      3.676562     4.341452     0.163875
  H      4.573020     4.735500     0.667721
  C      3.768829     3.204449    -0.656382
  H      4.742901     2.709169    -0.799149
  C      2.622869     2.692846    -1.289422
  H      2.684003     1.790430    -1.919419
  C     -3.464765    -0.085875    -0.811260
  C     -3.187819    -0.796054    -2.026671
  C     -4.305951    -1.164169    -2.840854
  H     -4.096463    -1.719019    -3.767976
  C     -5.606814    -0.821424    -2.474105
  H     -6.445044    -1.116726    -3.126771
  C     -5.867658    -0.098559    -1.284391
  H     -6.897773     0.170168    -1.004941
  C     -4.793869     0.263075    -0.464889
  H     -4.974790     0.827290     0.465158
  C     -2.303775     2.106094     0.681257
  C     -2.922866     2.972040    -0.252777
  H     -3.324738     2.559511    -1.191602
  C     -3.021501     4.349179     0.004975
  H     -3.507733     5.005846    -0.733775
  C     -2.499762     4.887560     1.195148
  H     -2.571464     5.968527     1.393882
  C     -1.900202     4.032220     2.136210
  H     -1.505794     4.438570     3.081345
  C     -1.807578     2.652307     1.886414
  H     -1.348543     2.000570     2.643674
  C     -2.201758    -0.603202     1.800665
  C     -1.162979    -0.562386     2.758942
  H     -0.258027     0.035714     2.580353
  C     -1.250617    -1.317838     3.939406
  H     -0.422228    -1.285731     4.663362
  C     -2.366486    -2.138583     4.169860
  H     -2.427308    -2.744376     5.087685
  C     -3.389233    -2.206285     3.208578
  H     -4.257400    -2.865053     3.369908
  C     -3.308726    -1.447996     2.028261
  H     -4.102006    -1.529034     1.270476
  C      1.027108    -2.265359     1.185015
  C     -0.220972    -2.804320     0.752410
  C     -0.788023    -3.880302     1.484507
  H     -1.758675    -4.276473     1.152680
  C     -0.132890    -4.380493     2.612937
  H     -0.594068    -5.204419     3.181321
  C      1.099213    -3.837971     3.044765
  H      1.600491    -4.237566     3.939715
  C      1.675823    -2.783444     2.324492
  H      2.630391    -2.346042     2.657144
  C      2.211135     0.397107     1.288517
  C      1.387492     1.520870     1.485192
  H      0.487751     1.635717     0.863556
  C      1.719088     2.491759     2.442391
  H      1.066596     3.368482     2.568857
  C      2.891628     2.352737     3.204076
  H      3.160524     3.118828     3.948436
  C      3.732168     1.243241     3.000305
  H      4.658878     1.137214     3.586631
  C      3.395926     0.267098     2.047212
  H      4.067243    -0.590715     1.883268
  C      3.212620    -1.541668    -0.618967
  C      4.261973    -0.666615    -0.969087
  H      4.200157     0.397531    -0.697256
  C      5.388006    -1.154514    -1.655075
  H      6.202786    -0.464226    -1.926261
  C      5.474574    -2.517010    -1.992667
  H      6.357664    -2.898044    -2.529719
  C      4.432266    -3.393130    -1.636951
  H      4.497936    -4.462821    -1.891885
  C      3.304050    -2.910067    -0.953096
  H      2.483697    -3.592498    -0.678852
  C      1.022945    -1.238386    -2.707286
  H      1.874354    -1.365392    -3.398342
  C      0.196714     0.637110    -3.266652
  H     -0.003559     0.566022    -4.339955
88
Λ-cis A SCF Done: -2685.88727108 A.U.
  Re     0.111035    -0.517717    -0.509953
  P     -2.298962    -0.764977    -0.087285
  P      2.484339    -0.244653     0.031795
  C      0.101798     1.060916    -1.335449
  C      0.085839     2.422113    -1.883377
  H      1.121847     2.638988    -2.242584
  H     -0.572748     2.467032    -2.780390
  C     -0.440924    -1.781652    -2.169201
  C      0.843474    -1.787569    -2.072497
  C     -2.427008    -2.508465     0.376484
  C     -1.156855    -3.089476     0.743989
  C     -3.630391    -3.243817     0.484422
  C     -1.184060    -4.438418     1.220609
  C     -3.617002    -4.567059     0.943631
  H     -4.585436    -2.770673     0.200526
  C     -2.381753    -5.149934     1.313651
  H     -0.224299    -4.894824     1.508403
  H     -4.553017    -5.141279     1.017313
  H     -2.361800    -6.189588     1.680916
  O     -0.026094    -2.432082     0.646397
  O      0.001408     0.236293     1.460555
  C      2.395089     0.388761     1.724454
  C      1.050537     0.560514     2.188951
  C      3.500748     0.705997     2.545143
  C      0.866073     1.121789     3.488390
  C      3.295935     1.242579     3.822052
  H      4.523131     0.526495     2.171737
  C      1.970569     1.453415     4.276627
  H     -0.167110     1.271492     3.837158
  H      4.153013     1.491613     4.466021
  H      1.804577     1.879376     5.280009
  H      1.794357    -2.167053    -2.460389
  H     -1.331473    -2.128378    -2.702084
  C      3.620456    -1.680226    -0.012436
  C      4.994338    -1.538902    -0.304447
  C      3.080462    -2.951412     0.291450
  C      5.830490    -2.668797    -0.286350
  H      5.408248    -0.548409    -0.553438
  C      3.927214    -4.072136     0.306585
  H      1.999469    -3.047046     0.503678
  C      5.298292    -3.934285     0.019616
  H      6.902665    -2.559464    -0.514915
  H      3.509228    -5.064333     0.539942
  H      5.955525    -4.818538     0.029944
  C      3.280571     1.043850    -1.016913
  C      3.660093     2.297749    -0.496779
  C      3.375172     0.811309    -2.408202
  C      4.120372     3.310192    -1.359494
  H      3.582232     2.489628     0.584437
  C      3.841148     1.821051    -3.263825
  H      3.057849    -0.156683    -2.825010
  C      4.210828     3.076033    -2.741564
  H      4.403879     4.289852    -0.943772
  H      3.905205     1.631764    -4.347047
  H      4.565849     3.871665    -3.415438
  C     -2.972788     0.240846     1.303384
  C     -2.580859     1.590692     1.431729
  C     -3.844527    -0.324239     2.257541
  C     -3.084512     2.374003     2.481997
  H     -1.848906     2.020563     0.734908
  C     -4.341823     0.463174     3.310517
  H     -4.121929    -1.387080     2.194462
  C     -3.967505     1.813684     3.422106
  H     -2.762758     3.422724     2.566758
  H     -5.020154     0.012366     4.052342
  H     -4.354881     2.427450     4.251196
  C     -3.382963    -0.384765    -1.521999
  C     -3.920545    -1.394331    -2.348389
  C     -3.577453     0.972447    -1.867222
  C     -4.649815    -1.048028    -3.501108
  H     -3.767245    -2.454153    -2.092446
  C     -4.307709     1.310833    -3.016284
  H     -3.150633     1.770393    -1.238427
  C     -4.846176     0.301664    -3.837332
  H     -5.066974    -1.843512    -4.138896
  H     -4.456390     2.371679    -3.274024
  H     -5.418279     0.569523    -4.739690
  C     -0.340702     3.436884    -0.829197
  C     -1.440035     4.292828    -1.034615
  C      0.327360     3.466629     0.413979
  C     -1.855626     5.176285    -0.020568
  H     -1.980682     4.263235    -1.995304
  C     -0.085397     4.344045     1.426654
  H      1.155058     2.766149     0.597891
  C     -1.176950     5.206946     1.209885
  H     -2.719228     5.838424    -0.191883
  H      0.436764     4.333742     2.396326
  H     -1.506602     5.894089     2.005419
88
TSΛ-cis A Λ-cis B SCF Done: -2685.84423977 A.U.
  Re    -0.005267    -0.358892    -0.275655
  P     -2.390765    -0.561494     0.011085
  P      2.405304    -0.423392     0.041560
  C      0.150074    -1.631600    -2.023040
  C     -0.041815     1.152382    -1.266073
  C     -0.191576    -0.589485    -2.680805
  C     -0.159135     2.417605    -2.001497
  H      0.696038     2.506786    -2.710012
  H     -1.096618     2.430643    -2.604009
  C      2.511627    -0.132492     1.826687
  C      3.691821    -0.199347     2.598028
  C      1.253957     0.202479     2.423220
  C      3.658575     0.099526     3.966651
  H      4.637032    -0.499063     2.114146
  C      1.244952     0.509714     3.813679
  C      2.426402     0.461018     4.560003
  H      4.575519     0.042657     4.572948
  H      0.280713     0.765319     4.279082
  H      2.390530     0.695075     5.636808
  O      0.115879     0.220179     1.737289
  C     -2.546587    -2.106365     0.944070
  C     -3.765656    -2.624204     1.431718
  C     -1.299572    -2.787098     1.164631
  C     -3.787730    -3.832859     2.139344
  H     -4.700134    -2.064977     1.255894
  C     -1.353414    -4.015174     1.892018
  C     -2.569811    -4.517909     2.362062
  H     -4.736285    -4.237535     2.524000
  H     -0.405444    -4.543979     2.076553
  H     -2.576533    -5.466602     2.924235
  O     -0.153058    -2.319831     0.713024
  C     -0.136396     3.534253    -0.966116
  C      1.080585     4.156904    -0.624339
  C     -1.309152     3.871018    -0.260875
  C      1.119001     5.121240     0.396451
  H      2.004262     3.870940    -1.151658
  C     -1.270471     4.836368     0.758248
  H     -2.255815     3.355418    -0.490180
  C     -0.056487     5.465400     1.088313
  H      2.075888     5.600688     0.657288
  H     -2.194022     5.084333     1.304064
  H     -0.024958     6.219255     1.890944
  C      3.273429     0.952242    -0.821674
  C      3.132016     1.033425    -2.225943
  C      4.008970     1.937636    -0.134835
  C      3.730424     2.087213    -2.934276
  H      2.529400     0.275709    -2.754882
  C      4.606608     2.992737    -0.850076
  H      4.100773     1.888171     0.961307
  C      4.470472     3.069886    -2.246852
  H      3.615999     2.146440    -4.028523
  H      5.176005     3.763815    -0.307290
  H      4.935182     3.899689    -2.802474
  C      3.409408    -1.916431    -0.333724
  C      2.811476    -3.171709    -0.071739
  C      4.721715    -1.850593    -0.847742
  C      3.534708    -4.349119    -0.321694
  H      1.779933    -3.205325     0.323244
  C      5.436047    -3.036586    -1.096022
  H      5.184564    -0.873133    -1.058273
  C      4.844969    -4.284915    -0.833383
  H      3.069634    -5.326953    -0.117515
  H      6.460904    -2.983282    -1.497102
  H      5.406723    -5.212089    -1.030259
  C     -3.251229    -0.768709    -1.603160
  C     -3.475926     0.367173    -2.414342
  C     -3.473300    -2.053971    -2.137507
  C     -3.929195     0.218485    -3.735147
  H     -3.298019     1.374403    -2.002316
  C     -3.926785    -2.200048    -3.460652
  H     -3.281317    -2.939769    -1.510397
  C     -4.155632    -1.067664    -4.262227
  H     -4.110663     1.110527    -4.356248
  H     -4.101962    -3.208506    -3.868225
  H     -4.509971    -1.185316    -5.298539
  C     -3.348197     0.753368     0.873803
  C     -4.724141     0.959902     0.626417
  C     -2.675854     1.554830     1.823712
  C     -5.419837     1.965392     1.319514
  H     -5.250356     0.342035    -0.118797
  C     -3.382003     2.552363     2.516861
  H     -1.601780     1.384132     2.005612
  C     -4.749828     2.763072     2.265389
  H     -6.491421     2.125918     1.119708
  H     -2.851859     3.176762     3.253362
  H     -5.297413     3.551051     2.807078
  H     -0.715849    -0.065897    -3.481870
  H      0.350679    -2.706020    -2.058255
88
Λ-cis B SCF Done: -2685.87150563  A.U.
  Re    -0.018786    -0.461152    -0.084277
  P      2.377549    -0.567781    -0.075048
  P     -2.418667    -0.388532    -0.149471
  C      0.016422    -1.413431     1.756897
  C     -0.083342     0.726710     1.636312
  C     -0.052852    -0.306069     2.608622
  C     -0.142363     2.183174     2.013246
  H     -1.089654     2.326680     2.581567
  H      0.661413     2.326563     2.776993
  C     -2.671580     1.153344    -1.103279
  C     -3.895676     1.801976    -1.361990
  C     -1.451161     1.715883    -1.582405
  C     -3.927777     2.973948    -2.137218
  H     -4.828003     1.397809    -0.934370
  C     -1.496264     2.878942    -2.382398
  C     -2.725201     3.494908    -2.655516
  H     -4.885693     3.478859    -2.336252
  H     -0.546464     3.301973    -2.738077
  H     -2.743732     4.413470    -3.263795
  O     -0.255450     1.161993    -1.282413
  C      2.611006    -2.273317    -0.706957
  C      3.840257    -2.928753    -0.904165
  C      1.384961    -2.935579    -1.010511
  C      3.871240    -4.245100    -1.395436
  H      4.779907    -2.401722    -0.670490
  C      1.425518    -4.261962    -1.501761
  C      2.659397    -4.901969    -1.692278
  H      4.833920    -4.756587    -1.549128
  H      0.472067    -4.760268    -1.734196
  H      2.677827    -5.933650    -2.079514
  O      0.190398    -2.322049    -0.858925
  C      3.447504     0.537414    -1.089247
  C      4.837047     0.656993    -0.862525
  C      2.839298     1.278368    -2.127077
  C      5.612022     1.501534    -1.674511
  H      5.309238     0.100125    -0.037116
  C      3.621246     2.123108    -2.934160
  H      1.748165     1.217948    -2.267789
  C      5.005597     2.234079    -2.712094
  H      6.695147     1.592009    -1.494164
  H      3.141235     2.705019    -3.737113
  H      5.615075     2.899089    -3.344727
  C      3.143327    -0.526871     1.598224
  C      3.279585    -1.707360     2.357560
  C      3.383687     0.722031     2.212183
  C      3.666276    -1.639286     3.707320
  H      3.074700    -2.682861     1.888827
  C      3.768199     0.787065     3.561234
  H      3.268466     1.652115     1.632829
  C      3.910212    -0.394054     4.312600
  H      3.774090    -2.567649     4.290661
  H      3.955530     1.766964     4.028668
  H      4.209299    -0.342674     5.371550
  C     -3.304918    -0.142390     1.448397
  C     -3.645297    -1.255733     2.245520
  C     -3.495094     1.159234     1.960243
  C     -4.173044    -1.068046     3.533825
  H     -3.498575    -2.276231     1.857850
  C     -4.022691     1.342809     3.249583
  H     -3.225648     2.031515     1.344304
  C     -4.361430     0.230469     4.040426
  H     -4.437166    -1.944089     4.147404
  H     -4.170731     2.363525     3.637460
  H     -4.773995     0.375289     5.051493
  C     -3.303584    -1.776054    -0.975709
  C     -4.391005    -1.609244    -1.859268
  C     -2.828917    -3.077374    -0.690027
  C     -5.009357    -2.733352    -2.432806
  H     -4.748564    -0.600524    -2.114233
  C     -3.460954    -4.197443    -1.255477
  H     -1.938912    -3.198912    -0.053259
  C     -4.552432    -4.027925    -2.125777
  H     -5.854622    -2.595897    -3.125950
  H     -3.086935    -5.208149    -1.026730
  H     -5.041599    -4.906341    -2.576199
  C     -0.002470     3.259975     0.960837
  C      1.140827     3.315399     0.136386
  C     -0.977956     4.267344     0.818804
  C      1.317739     4.355352    -0.786627
  H      1.889890     2.513408     0.202160
  C     -0.807762     5.315186    -0.103854
  H     -1.884468     4.233951     1.446182
  C      0.345135     5.366845    -0.904719
  H      2.217059     4.364795    -1.423244
  H     -1.585261     6.089267    -0.201708
  H      0.480939     6.185841    -1.629109
  H     -0.063250    -0.232325     3.711881
  H      0.085201    -2.481428     2.044016
88
TSΛ-cis B Λ-cis C SCF Done: -2685.83467954  A.U.
  Re    -0.282730    -0.493528     0.350818
  P      2.115324    -0.946817     0.104353
  P     -2.608607     0.019127    -0.035927
  C     -0.619593    -1.465774     1.833802
  C     -0.160030     1.400914     1.487554
  C     -0.097839     0.605145     2.481710
  C     -0.180856     2.795250     0.977165
  H     -0.946266     2.866569     0.179291
  H     -0.511366     3.464055     1.803399
  C     -2.534294     1.030901    -1.544518
  C     -3.655649     1.519237    -2.246243
  C     -1.199454     1.317455    -1.984426
  C     -3.483529     2.329106    -3.378393
  H     -4.668856     1.256869    -1.897966
  C     -1.049517     2.149979    -3.132554
  C     -2.172919     2.640618    -3.807203
  H     -4.357087     2.710373    -3.928743
  H     -0.028284     2.380271    -3.472822
  H     -2.029707     3.275634    -4.697148
  O     -0.144171     0.847044    -1.346732
  C      2.043453    -2.316574    -1.089638
  C      3.166873    -3.027006    -1.564650
  C      0.733125    -2.574571    -1.603026
  C      3.014513    -4.029800    -2.530632
  H      4.167423    -2.778448    -1.171928
  C      0.603549    -3.589115    -2.595528
  C      1.722683    -4.300027    -3.039072
  H      3.888571    -4.589333    -2.897448
  H     -0.400517    -3.786035    -3.001865
  H      1.593213    -5.079907    -3.807646
  O     -0.350777    -1.918458    -1.196471
  C      3.363509     0.196211    -0.613765
  C      4.719875     0.172462    -0.224361
  C      2.950033     1.006311    -1.694795
  C      5.661699     0.945873    -0.925949
  H      5.044860    -0.455709     0.619868
  C      3.901357     1.763390    -2.394206
  H      1.880293     1.043685    -1.958236
  C      5.256540     1.731584    -2.018164
  H      6.720487     0.923573    -0.621634
  H      3.576063     2.398708    -3.232430
  H      5.997562     2.330800    -2.571017
  C      2.849268    -1.552733     1.672977
  C      2.989187    -2.929167     1.942964
  C      3.157329    -0.606947     2.677172
  C      3.437907    -3.353572     3.206311
  H      2.739900    -3.665213     1.162253
  C      3.608302    -1.036254     3.935498
  H      3.042117     0.467256     2.464489
  C      3.747237    -2.411340     4.203574
  H      3.548261    -4.430420     3.411140
  H      3.852106    -0.293529     4.711992
  H      4.099741    -2.748020     5.191455
  C     -3.373927     1.062802     1.278750
  C     -3.567390     0.482861     2.552947
  C     -3.634388     2.436389     1.098785
  C     -4.023983     1.262192     3.626302
  H     -3.354980    -0.589207     2.698872
  C     -4.085575     3.217558     2.178554
  H     -3.482105     2.895833     0.109301
  C     -4.281187     2.634448     3.442163
  H     -4.175970     0.799372     4.614587
  H     -4.288710     4.289797     2.027240
  H     -4.634183     3.248258     4.286037
  C     -3.840542    -1.317206    -0.311802
  C     -5.213060    -1.133939    -0.034062
  C     -3.383420    -2.539780    -0.853887
  C     -6.125380    -2.169842    -0.299430
  H     -5.567098    -0.184970     0.399937
  C     -4.304498    -3.568232    -1.115365
  H     -2.307364    -2.660647    -1.068767
  C     -5.672514    -3.387046    -0.839601
  H     -7.195522    -2.025580    -0.080238
  H     -3.948518    -4.522311    -1.536121
  H     -6.389388    -4.198552    -1.043807
  C      1.154501     3.276576     0.431554
  C      2.349337     3.047190     1.141766
  C      1.206053     4.016687    -0.766258
  C      3.570742     3.561999     0.679637
  H      2.311368     2.455857     2.071281
  C      2.423845     4.547038    -1.223233
  H      0.281353     4.171119    -1.345969
  C      3.608807     4.324003    -0.500301
  H      4.499182     3.355460     1.234349
  H      2.450052     5.125312    -2.160746
  H      4.566774     4.721436    -0.869659
  H      0.056093     0.300365     3.514005
  H     -0.947023    -1.962954     2.763845
88
Λ-cis C SCF Done: -2685.86820885 A.U.
  Re     0.275259    -0.449223     0.617701
  P      2.654326    -0.170491     0.026153
  P     -2.082969    -0.840781     0.009871
  C      0.359380    -1.921676     1.614291
  C     -0.422439     1.115380     1.961793
  C      0.862787     1.016861     2.043123
  C     -1.558402     2.023234     2.297955
  H     -2.491187     1.465953     2.501812
  H     -1.296962     2.566078     3.235182
  C     -2.303473     0.309817    -1.373896
  C     -3.443624     0.354559    -2.206637
  C     -1.187337     1.193162    -1.597559
  C     -3.533473     1.293123    -3.242596
  H     -4.259618    -0.371309    -2.056536
  C     -1.304878     2.128009    -2.669364
  C     -2.453478     2.179232    -3.459985
  H     -4.423221     1.323469    -3.889831
  H     -0.457855     2.807790    -2.842950
  H     -2.512484     2.918454    -4.275876
  O     -0.099106     1.162096    -0.861510
  C      2.632678    -0.612573    -1.726152
  C      3.668920    -0.370852    -2.652988
  C      1.398992    -1.211932    -2.127922
  C      3.510954    -0.751595    -3.992647
  H      4.588727     0.139413    -2.321203
  C      1.257957    -1.588639    -3.493048
  C      2.301840    -1.364622    -4.396595
  H      4.310625    -0.558947    -4.723895
  H      0.304448    -2.038155    -3.808402
  H      2.168188    -1.655425    -5.451553
  O      0.408485    -1.417433    -1.274382
  C      3.371815     1.514970     0.139526
  C      4.614231     1.772672     0.754380
  C      2.608268     2.578055    -0.399096
  C      5.096760     3.093055     0.825656
  H      5.205206     0.946047     1.179581
  C      3.099959     3.889576    -0.319887
  H      1.621510     2.360709    -0.845371
  C      4.342323     4.150894     0.290189
  H      6.068462     3.292884     1.304734
  H      2.502119     4.717379    -0.733618
  H      4.721466     5.183521     0.350998
  C      3.825199    -1.254326     0.935898
  C      4.867394    -1.936999     0.275462
  C      3.674692    -1.384795     2.334654
  C      5.758543    -2.736997     1.012746
  H      4.972448    -1.856561    -0.817621
  C      4.572945    -2.178530     3.065770
  H      2.837216    -0.879005     2.840556
  C      5.616386    -2.854962     2.406472
  H      6.566082    -3.275087     0.491467
  H      4.451212    -2.277743     4.156080
  H      6.315686    -3.483205     2.980756
  C     -3.372620    -0.546486     1.289730
  C     -3.148595    -1.094834     2.571996
  C     -4.549903     0.186544     1.040745
  C     -4.089707    -0.903592     3.595112
  H     -2.211212    -1.639871     2.769250
  C     -5.491095     0.375612     2.069343
  H     -4.717873     0.634018     0.049499
  C     -5.262368    -0.164987     3.346373
  H     -3.902134    -1.322769     4.596321
  H     -6.405075     0.957706     1.870859
  H     -5.996724    -0.007468     4.152106
  C     -2.541098    -2.548438    -0.540775
  C     -3.908595    -2.882557    -0.678133
  C     -1.559411    -3.526127    -0.814954
  C     -4.287491    -4.166219    -1.104408
  H     -4.688956    -2.146408    -0.428923
  C     -1.947031    -4.811074    -1.232147
  H     -0.496439    -3.261735    -0.725463
  C     -3.306820    -5.134479    -1.382653
  H     -5.356274    -4.412329    -1.208386
  H     -1.172994    -5.566095    -1.443701
  H     -3.603841    -6.143392    -1.710986
  C     -1.798200     3.036985     1.178565
  C     -0.721368     3.761557     0.626338
  C     -3.092994     3.265655     0.675752
  C     -0.936725     4.688828    -0.403058
  H      0.300088     3.570895     0.989733
  C     -3.312631     4.191198    -0.360387
  H     -3.940473     2.710720     1.104841
  C     -2.233600     4.904109    -0.905321
  H     -0.082027     5.238623    -0.829571
  H     -4.331081     4.343116    -0.751269
  H     -2.398734     5.616897    -1.728637
  H      1.779764     1.440287     2.467428
  H      0.294072    -2.889767     2.141837
71
D SCF Done: -2338.26836818 A.U.
  Re    -0.000006     0.000361    -0.185782
  P     -2.412945    -0.044439    -0.018710
  P      2.412967     0.044400    -0.018485
  C      0.000122     0.005147    -1.939018
  C      2.646798     1.688303     0.755907
  C      3.879582     2.269350     1.114648
  C      1.423315     2.388208     0.977427
  C      3.921027     3.550939     1.684553
  H      4.813422     1.707331     0.949879
  C      1.479268     3.682525     1.553540
  C      2.713224     4.249240     1.898847
  H      4.884539     4.003117     1.965616
  H      0.531536     4.218203     1.716631
  H      2.737430     5.256739     2.345402
  O      0.220016     1.857898     0.673901
  C     -2.646884    -1.691987     0.747824
  C     -3.879690    -2.274513     1.104069
  C     -1.423468    -2.393168     0.965646
  C     -3.921226    -3.558857     1.667744
  H     -4.813452    -1.711487     0.942309
  C     -1.479517    -3.690262     1.535453
  C     -2.713501    -4.258419     1.878306
  H     -4.884744    -4.012213     1.946884
  H     -0.531854    -4.226911     1.695722
  H     -2.737783    -5.268072     2.319966
  O     -0.220164    -1.861518     0.664491
  C     -3.386755     1.140557     0.999202
  C     -4.792315     1.238000     0.885972
  C     -2.699831     1.938332     1.940290
  C     -5.505067     2.111008     1.723738
  H     -5.327220     0.640892     0.129724
  C     -3.421319     2.809076     2.776011
  H     -1.599628     1.898470     1.983864
  C     -4.821006     2.893222     2.673244
  H     -6.600672     2.184118     1.633196
  H     -2.882578     3.433159     3.506746
  H     -5.382544     3.578322     3.328393
  C     -3.293718    -0.083809    -1.631814
  C     -3.646983    -1.301579    -2.247291
  C     -3.523555     1.136992    -2.304562
  C     -4.232023    -1.295814    -3.526299
  H     -3.461068    -2.253093    -1.724913
  C     -4.110478     1.135775    -3.579760
  H     -3.238859     2.088228    -1.826440
  C     -4.465185    -0.080636    -4.193508
  H     -4.507433    -2.250102    -4.002847
  H     -4.289648     2.090511    -4.099356
  H     -4.924336    -0.079695    -5.194870
  C      3.293907     0.091659    -1.631301
  C      3.525712    -1.125863    -2.309271
  C      3.645286     1.312627    -2.241532
  C      4.112683    -1.118228    -3.584435
  H      3.242605    -2.079616    -1.835247
  C      4.230387     1.313293    -3.520512
  H      3.457899     2.261588    -1.715045
  C      4.465490     0.101358    -4.192935
  H      4.293394    -2.070441    -4.108112
  H      4.504342     2.270053    -3.992926
  H      4.924695     0.105444    -5.194264
  C      3.386726    -1.145429     0.993809
  C      4.792364    -1.241897     0.880616
  C      2.699693    -1.948115     1.930625
  C      5.505063    -2.118883     1.714256
  H      5.327371    -0.640878     0.127549
  C      3.421134    -2.822811     2.762256
  H      1.599463    -1.908753     1.973996
  C      4.820878    -2.906031     2.659592
  H      6.600722    -2.191223     1.623755
  H      2.882307    -3.450689     3.489668
  H      5.382377    -3.594232     3.311515
  H      0.000152     0.007848    -3.040397
17
BnCCH SCF Done: -347.4553873 A.U.
  C     -2.593943    -0.098274    -0.030366
  C     -1.484063    -1.025123     0.190005
  H     -1.574633    -1.877557    -0.520282
  H     -1.595111    -1.475806     1.204534
  C     -0.080355    -0.424908     0.075949
  C      1.025228    -1.290743    -0.063387
  H      0.860338    -2.380039    -0.119469
  C      2.331836    -0.780410    -0.132749
  H      3.183244    -1.470717    -0.244712
  C      2.551736     0.607438    -0.065715
  H      3.575517     1.009858    -0.123337
  C      1.455390     1.475881     0.070530
  H      1.616338     2.564758     0.119885
  C      0.147662     0.963192     0.140508
  H     -0.711386     1.645662     0.238580
  C     -3.522143     0.676669    -0.214454
  H     -4.342395     1.361497    -0.377129
75
E SCF Done: -2415.6202418 A.U.
  Re    -0.027386    -0.201369    -0.648493
  P     -2.410244    -0.115705    -0.040765
  P      2.373299    -0.045967    -0.079442
  C      0.001819    -1.877774    -1.238423
  C      0.564373     0.878906    -2.407983
  C     -0.722020     0.844330    -2.382436
  C      2.373458     1.349264     1.079421
  C      3.467879     1.695507     1.899206
  C      1.148697     2.104894     1.101048
  C      3.387758     2.800780     2.757283
  H      4.384938     1.083679     1.870129
  C      1.096995     3.221303     1.989871
  C      2.192513     3.555908     2.790722
  H      4.237786     3.067103     3.403740
  H      0.161175     3.799795     2.028613
  H      2.116604     4.421472     3.469780
  O      0.122216     1.796062     0.339143
  C     -2.301097    -0.113767     1.764740
  C     -3.360951     0.178889     2.649327
  C     -0.987063    -0.405581     2.247340
  C     -3.142484     0.160107     4.033653
  H     -4.351991     0.441173     2.242231
  C     -0.785983    -0.413599     3.656490
  C     -1.849851    -0.141630     4.522558
  H     -3.961965     0.395091     4.729775
  H      0.227701    -0.620838     4.031027
  H     -1.669084    -0.144624     5.610087
  O      0.023225    -0.660318     1.430452
  C     -3.411400     1.345932    -0.519477
  C     -4.745378     1.230895    -0.964048
  C     -2.802738     2.618584    -0.411267
  C     -5.472973     2.388775    -1.294761
  H     -5.216490     0.239388    -1.054871
  C     -3.539738     3.765707    -0.744387
  H     -1.751765     2.686191    -0.077135
  C     -4.872754     3.654870    -1.184742
  H     -6.514820     2.297588    -1.641109
  H     -3.065653     4.756854    -0.663409
  H     -5.444633     4.559491    -1.446573
  C     -3.396652    -1.562474    -0.597346
  C     -4.207980    -2.298786     0.289143
  C     -3.327584    -1.931832    -1.959676
  C     -4.951908    -3.393540    -0.187853
  H     -4.246874    -2.024385     1.354931
  C     -4.078345    -3.020107    -2.430785
  H     -2.667037    -1.373796    -2.642440
  C     -4.892043    -3.752611    -1.545469
  H     -5.579115    -3.970890     0.509806
  H     -4.021150    -3.304507    -3.493487
  H     -5.475180    -4.610952    -1.915230
  C      3.531399     0.364237    -1.446265
  C      3.788729    -0.614864    -2.432122
  C      4.075949     1.656624    -1.585493
  C      4.595425    -0.305864    -3.537752
  H      3.347627    -1.620040    -2.331291
  C      4.882877     1.961951    -2.697504
  H      3.862648     2.421699    -0.822079
  C      5.144720     0.984197    -3.672385
  H      4.793512    -1.073625    -4.302470
  H      5.307704     2.973106    -2.800220
  H      5.774993     1.226718    -4.542660
  C      3.172269    -1.495911     0.725022
  C      4.582828    -1.588555     0.758512
  C      2.390108    -2.506154     1.327300
  C      5.203626    -2.677379     1.393515
  H      5.199171    -0.815661     0.272210
  C      3.020023    -3.592979     1.956684
  H      1.293714    -2.414349     1.317273
  C      4.423335    -3.681886     1.992844
  H      6.303160    -2.742531     1.414099
  H      2.404976    -4.378177     2.424619
  H      4.910797    -4.537548     2.486930
  H     -1.669788     1.126404    -2.852437
  H      0.100019    -2.934607    -1.543005
  H      1.478589     1.194401    -2.920503
75
TSEF SCF Done: -2415.57724525 A.U.
  Re    -0.012831    -0.320029    -0.262584
  P     -2.405079    -0.037549    -0.015991
  P      2.399110     0.016734    -0.098910
  C      0.149809    -2.120094     0.956270
  C     -0.043799    -1.268764    -1.796423
  C     -0.212713    -2.749578    -0.091792
  C      2.479361     1.817219    -0.286797
  C      3.642670     2.601552    -0.131591
  C      1.223411     2.415235    -0.624041
  C      3.593980     3.986164    -0.341061
  H      4.586386     2.114296     0.166966
  C      1.197627     3.822393    -0.837078
  C      2.363337     4.582853    -0.701162
  H      4.497862     4.601610    -0.215468
  H      0.233159     4.288357    -1.090680
  H      2.314978     5.672190    -0.863775
  O      0.096500     1.714613    -0.725627
  C     -2.532824     0.870992     1.547678
  C     -3.735679     1.385346     2.076294
  C     -1.282359     1.037698     2.231680
  C     -3.734096     2.066817     3.300529
  H     -4.675195     1.253093     1.513807
  C     -1.309220     1.737658     3.475234
  C     -2.510241     2.235129     3.989619
  H     -4.669605     2.473631     3.713721
  H     -0.355531     1.881625     4.006216
  H     -2.498712     2.776626     4.950134
  O     -0.151980     0.560565     1.747482
  C      3.339282    -0.771159    -1.468142
  C      3.238629    -2.174591    -1.602730
  C      4.119350    -0.032615    -2.378543
  C      3.926554    -2.831986    -2.633691
  H      2.605553    -2.744130    -0.901689
  C      4.799819    -0.697086    -3.416448
  H      4.185202     1.062537    -2.282950
  C      4.708339    -2.093447    -3.543672
  H      3.848101    -3.926443    -2.733512
  H      5.403585    -0.115323    -4.131025
  H      5.242990    -2.609753    -4.356804
  C      3.356380    -0.416662     1.412641
  C      2.735941    -0.189233     2.663565
  C      4.666114    -0.939807     1.358896
  C      3.431083    -0.485108     3.847228
  H      1.707505     0.212868     2.686223
  C      5.353241    -1.231582     2.550963
  H      5.149243    -1.123324     0.386115
  C      4.738254    -1.005409     3.794711
  H      2.946254    -0.308784     4.820915
  H      6.376134    -1.638530     2.505327
  H      5.278730    -1.236823     4.726546
  C     -3.280010    -1.644156     0.193987
  C     -3.492924    -2.460531    -0.939897
  C     -3.564607    -2.151445     1.477616
  C     -3.999403    -3.761552    -0.790277
  H     -3.258173    -2.070281    -1.944492
  C     -4.069143    -3.456278     1.623945
  H     -3.384977    -1.518888     2.361921
  C     -4.288623    -4.262888     0.493732
  H     -4.171477    -4.388659    -1.679932
  H     -4.292580    -3.844227     2.630592
  H     -4.683892    -5.284348     0.611293
  C     -3.391801     0.864549    -1.278010
  C     -4.775809     0.634083    -1.441844
  C     -2.741323     1.844603    -2.061303
  C     -5.504121     1.378487    -2.385790
  H     -5.282974    -0.135546    -0.838069
  C     -3.478672     2.583348    -3.001975
  H     -1.663393     2.022611    -1.911180
  C     -4.856856     2.352566    -3.167036
  H     -6.583162     1.194839    -2.512003
  H     -2.970001     3.345768    -3.613428
  H     -5.429355     2.932976    -3.908253
  H     -0.729013    -3.533723    -0.644768
  H      0.369660    -2.165260     2.025953
  H     -0.155316    -1.912324    -2.686938
75
F SCF Done: -2415.61643487 A.U.
  Re    -0.001433     0.019697    -0.032419
  P      2.404242    -0.061320    -0.044351
  P     -2.411378     0.067475    -0.101725
  C      0.081614    -0.507235     1.966905
  C     -0.058281     1.519484     1.377816
  C      0.012341     0.763212     2.565704
  C     -2.655220     1.583826    -1.099190
  C     -3.874958     2.252968    -1.318720
  C     -1.440533     2.109894    -1.633326
  C     -3.914917     3.416668    -2.106088
  H     -4.796522     1.869098    -0.850629
  C     -1.492853     3.277952    -2.430200
  C     -2.721013     3.913946    -2.666585
  H     -4.869719     3.937459    -2.276493
  H     -0.549909     3.672696    -2.838120
  H     -2.745838     4.826435    -3.284134
  O     -0.248588     1.525908    -1.383986
  C      2.646899    -1.867363    -0.253343
  C      3.882283    -2.539548    -0.302141
  C      1.426378    -2.594077    -0.380030
  C      3.925354    -3.934308    -0.466829
  H      4.817615    -1.963674    -0.209844
  C      1.479649    -3.998745    -0.543704
  C      2.719108    -4.654213    -0.588002
  H      4.892821    -4.458301    -0.503429
  H      0.531449    -4.548724    -0.642501
  H      2.746431    -5.748171    -0.719014
  O      0.227935    -1.970975    -0.368836
  C      3.434853     0.759469    -1.329631
  C      4.834138     0.898740    -1.189913
  C      2.796666     1.221620    -2.501314
  C      5.588927     1.479174    -2.222275
  H      5.330155     0.564972    -0.264135
  C      3.558775     1.801914    -3.530560
  H      1.700596     1.148747    -2.584729
  C      4.952730     1.927347    -3.395155
  H      6.679916     1.584832    -2.110369
  H      3.057408     2.164920    -4.441916
  H      5.546998     2.383529    -4.203066
  C      3.210329     0.389998     1.544276
  C      3.419789    -0.568102     2.557048
  C      3.431237     1.756666     1.821932
  C      3.867439    -0.164254     3.827208
  H      3.228146    -1.632657     2.349383
  C      3.880459     2.155685     3.090977
  H      3.247241     2.510775     1.039261
  C      4.100240     1.195770     4.096354
  H      4.032922    -0.919255     4.612277
  H      4.054721     3.223544     3.298495
  H      4.449384     1.510070     5.092785
  C     -3.354005     0.341838     1.454940
  C     -4.011118    -0.718115     2.114649
  C     -3.295908     1.612905     2.068875
  C     -4.608696    -0.505554     3.369000
  H     -4.064012    -1.712841     1.644564
  C     -3.895947     1.820235     3.321395
  H     -2.786036     2.443021     1.555893
  C     -4.552102     0.761935     3.975420
  H     -5.126109    -1.337208     3.873392
  H     -3.849014     2.816180     3.789942
  H     -5.021773     0.925874     4.958318
  C     -3.271411    -1.332823    -0.931934
  C     -4.328797    -1.166836    -1.851629
  C     -2.823139    -2.634524    -0.607703
  C     -4.942406    -2.292639    -2.426971
  H     -4.666210    -0.157373    -2.131069
  C     -3.450365    -3.755542    -1.177032
  H     -1.957586    -2.757228     0.061879
  C     -4.510940    -3.587198    -2.085208
  H     -5.763698    -2.156581    -3.148605
  H     -3.097605    -4.767059    -0.919858
  H     -4.996056    -4.467048    -2.537227
  H      0.024854     1.070405     3.625561
  H      0.180714    -1.496416     2.456469
  H     -0.131091     2.619898     1.261967
75
TSFG SCF Done: -2415.57724342 A.U.
  Re    -0.012830    -0.320066    -0.262528
  P      2.399116     0.016733    -0.098949
  P     -2.405082    -0.037563    -0.015991
  C     -0.043836    -1.269304    -1.796052
  C      0.149851    -2.119679     0.956958
  C     -0.212740    -2.749575    -0.090832
  C     -2.532853     0.871315     1.547478
  C     -3.735741     1.385663     2.076027
  C     -1.282374     1.038326     2.231379
  C     -3.734179     2.067422     3.300101
  H     -4.675268     1.253172     1.513614
  C     -1.309257     1.738578     3.474769
  C     -2.510309     2.236034     3.989094
  H     -4.669714     2.474226     3.713243
  H     -0.355560     1.882780     4.005673
  H     -2.498797     2.777758     4.949482
  O     -0.151963     0.561219     1.747237
  C      2.479368     1.817165    -0.287330
  C      3.642658     2.601553    -0.132257
  C      1.223434     2.415076    -0.624825
  C      3.593972     3.986106    -0.342122
  H      4.586353     2.114392     0.166520
  C      1.197658     3.822173    -0.838271
  C      2.363351     4.582681    -0.702488
  H      4.497837     4.601596    -0.216630
  H      0.233204     4.288059    -1.092072
  H      2.314995     5.671971    -0.865416
  O      0.096532     1.714422    -0.726265
  C      3.356341    -0.416232     1.412756
  C      4.665912    -0.939803     1.359214
  C      2.736000    -0.188062     2.663595
  C      5.352979    -1.231254     2.551396
  H      5.148967    -1.123892     0.386505
  C      3.431080    -0.483617     3.847373
  H      1.707667     0.214309     2.686096
  C      4.738093    -1.004335     3.795057
  H      6.375747    -1.638533     2.505916
  H      2.946324    -0.306715     4.820992
  H      5.278522    -1.235493     4.726982
  C      3.339326    -0.771566    -1.467923
  C      4.119796    -0.033345    -2.378242
  C      3.238368    -2.174993    -1.602329
  C      4.800354    -0.698132    -3.415885
  H      4.185886     1.061806    -2.282801
  C      3.926388    -2.832706    -2.633025
  H      2.604982    -2.744272    -0.901354
  C      4.708571    -2.094490    -3.542924
  H      5.404428    -0.116618    -4.130405
  H      3.847696    -3.927160    -2.732703
  H      5.243294    -2.611044    -4.355851
  C     -3.279961    -1.644155     0.194328
  C     -3.492768    -2.460804    -0.939380
  C     -3.564638    -2.151152     1.478054
  C     -3.999215    -3.761806    -0.789493
  H     -3.257951    -2.070783    -1.944049
  C     -4.069143    -3.455967     1.624652
  H     -3.385091    -1.518383     2.362224
  C     -4.288514    -4.262850     0.494613
  H     -4.171204    -4.389127    -1.679014
  H     -4.292641    -3.843686     2.631373
  H     -4.683759    -5.284295     0.612386
  C     -3.391849     0.864231    -1.278193
  C     -4.775841     0.633653    -1.441998
  C     -2.741419     1.844176    -2.061661
  C     -5.504188     1.377840    -2.386088
  H     -5.282968    -0.135893    -0.838085
  C     -3.478802     2.582705    -3.002476
  H     -1.663497     2.022265    -1.911568
  C     -4.856971     2.351813    -3.167507
  H     -6.583217     1.194107    -2.512278
  H     -2.970169     3.345039    -3.614067
  H     -5.429497     2.932053    -3.908837
  H     -0.729165    -3.533855    -0.643500
  H     -0.155405    -1.913180    -2.686334
  H      0.369805    -2.164426     2.026637
75
G SCF Done: -2415.62024664 A.U.
  Re     0.027420     0.198527    -0.648339
  P      2.410392     0.115158    -0.041068
  P     -2.373479     0.045671    -0.079064
  C     -0.000258     1.873265    -1.243061
  C      0.720855    -0.852973    -2.379128
  C     -0.565622    -0.885660    -2.404895
  C     -2.374326    -1.347194     1.082521
  C     -3.469691    -1.691843     1.901801
  C     -1.149889    -2.103347     1.106218
  C     -3.390874    -2.795970     2.761427
  H     -4.386455    -1.079667     1.870915
  C     -1.099674    -3.218739     1.996467
  C     -2.196039    -3.551697     2.796798
  H     -4.241545    -3.061013     3.407559
  H     -0.164288    -3.797840     2.036639
  H     -2.121193    -4.416480     3.476971
  O     -0.122552    -1.796035     0.344955
  C      2.302292     0.121068     1.764434
  C      3.363164    -0.166245     2.649585
  C      0.988250     0.413578     2.246597
  C      3.145764    -0.141103     4.033956
  H      4.354195    -0.429260     2.242939
  C      0.788333     0.428240     3.655905
  C      1.853165     0.161603     4.522410
  H      3.966037    -0.371831     4.730565
  H     -0.225250     0.636259     4.030291
  H      1.673264     0.169721     5.610057
  O     -0.023063     0.662947     1.429418
  C      3.411637    -1.348192    -0.514239
  C      4.746477    -1.234795    -0.956670
  C      2.802507    -2.620366    -0.403186
  C      5.474420    -2.393822    -1.282510
  H      5.217901    -0.243640    -1.049748
  C      3.539859    -3.768660    -0.731509
  H      1.751039    -2.686782    -0.070356
  C      4.873690    -3.659445    -1.169769
  H      6.516916    -2.303935    -1.627239
  H      3.065419    -4.759458    -0.648366
  H      5.445839    -4.564980    -1.427827
  C      3.396114     1.559857    -0.604332
  C      4.205142     2.302298     0.279116
  C      3.328402     1.921487    -1.968821
  C      4.948119     3.395474    -0.202992
  H      4.242989     2.033881     1.346464
  C      4.078187     3.008214    -2.444985
  H      2.669646     1.358664    -2.649375
  C      4.889580     3.746874    -1.562658
  H      5.573543     3.977623     0.492276
  H      4.022050     3.286577    -3.509340
  H      5.471963     4.603994    -1.936417
  C     -3.531856    -0.366923    -1.444981
  C     -3.789604     0.610728    -2.432195
  C     -4.075835    -1.659713    -1.582386
  C     -4.596109     0.299824    -3.537427
  H     -3.349031     1.616265    -2.332720
  C     -4.882594    -1.966949    -2.694010
  H     -3.862218    -2.423570    -0.817843
  C     -5.144799    -0.990692    -3.670271
  H     -4.794550     1.066409    -4.303230
  H     -5.306980    -2.978429    -2.795339
  H     -5.774946    -1.234714    -4.540218
  C     -3.171789     1.497916     0.722005
  C     -4.582295     1.591188     0.755891
  C     -2.388949     2.509372     1.321404
  C     -5.202344     2.681842     1.388451
  H     -5.199139     0.817325     0.271780
  C     -3.018134     3.598020     1.948352
  H     -1.292597     2.417040     1.311017
  C     -4.421393     3.687537     1.984924
  H     -6.301843     2.747520     1.409356
  H     -2.402578     4.384153     2.414039
  H     -4.908323     4.544610     2.477084
  H     -1.479846    -1.202140    -2.916724
  H     -0.096645     2.929219    -1.551213
  H      1.668091    -1.137114    -2.848985
71
H SCF Done: -2338.26836142 A.U.
  Re    -0.000044    -0.000320    -0.185990
  P     -2.412951    -0.044413    -0.018458
  P      2.412919     0.044495    -0.018793
  C      0.000007    -0.003470    -1.939310
  C      2.646744     1.691894     0.748110
  C      3.879535     2.274509     1.104284
  C      1.423259     2.392754     0.966545
  C      3.920983     3.558580     1.668567
  H      4.813369     1.711773     0.941956
  C      1.479216     3.689574     1.537023
  C      2.713172     4.257798     1.879832
  H      4.884488     4.011998     1.947636
  H      0.531498     4.225975     1.697804
  H      2.737381     5.267233     2.321988
  O      0.219963     1.861100     0.665342
  C     -2.646727    -1.688435     0.755691
  C     -3.879442    -2.269356     1.114840
  C     -1.423266    -2.388600     0.976487
  C     -3.920845    -3.551098     1.684415
  H     -4.813264    -1.707136     0.950681
  C     -1.479170    -3.683062     1.552251
  C     -2.713060    -4.249672     1.897949
  H     -4.884303    -4.003176     1.965814
  H     -0.531454    -4.218944     1.714783
  H     -2.737237    -5.257280     2.344250
  O     -0.219986    -1.858374     0.672649
  C     -3.386829     1.145287     0.993857
  C     -4.792455     1.241792     0.880528
  C     -2.699859     1.947850     1.930834
  C     -5.505207     2.118719     1.714198
  H     -5.327393     0.640866     0.127342
  C     -3.421361     2.822500     2.762468
  H     -1.599634     1.908425     1.974307
  C     -4.821094     2.905766     2.659668
  H     -6.600855     2.191091     1.623607
  H     -2.882595     3.450303     3.489989
  H     -5.382636     3.593916     3.311602
  C     -3.293787    -0.091537    -1.631351
  C     -3.645876    -1.312367    -2.241429
  C     -3.524862     1.126050    -2.309457
  C     -4.230976    -1.312825    -3.520419
  H     -3.459036    -2.261373    -1.714832
  C     -4.111822     1.118625    -3.584618
  H     -3.241167     2.079677    -1.835533
  C     -4.465360    -0.100820    -4.192971
  H     -4.505502    -2.269474    -3.992730
  H     -4.291966     2.070879    -4.108408
  H     -4.924565    -0.104742    -5.194304
  C      3.294060     0.084156    -1.631683
  C      3.524874    -1.136555    -2.304240
  C      3.646627     1.302100    -2.247221
  C      4.112084    -1.135095    -3.579300
  H      3.240741    -2.087936    -1.826077
  C      4.231976     1.296585    -3.526088
  H      3.459957     2.253544    -1.724977
  C      4.466119     0.081482    -4.193106
  H      4.292006    -2.089782    -4.098731
  H      4.506868     2.251001    -4.002686
  H      4.925519     0.080745    -5.194354
  C      3.386531    -1.140695     0.999103
  C      4.792166    -1.237785     0.886484
  C      2.699368    -1.939022     1.939558
  C      5.504735    -2.110985     1.724218
  H      5.327302    -0.640269     0.130728
  C      3.420671    -2.809946     2.775259
  H      1.599136    -1.899417     1.982668
  C      4.820418    -2.893743     2.673090
  H      6.600399    -2.183814     1.634139
  H      2.881734    -3.434441     3.505493
  H      5.381813    -3.578987     3.328214
  H      0.000040    -0.005432    -3.040707
95
TSIsom_1 SCF Done: -2856.7135836 A.U.
  Re     0.405792    -0.658781    -0.370923
  P      2.062969     0.774562     0.558713
  C      1.597181     0.924978     2.301238
  C      2.261744     2.446122    -0.194514
  C      3.782899     0.071741     0.574705
  C      0.462318     0.119829     2.633585
  C      2.266480     1.683190     3.288890
  C      2.139080     3.633351     0.556675
  C      2.485112     2.531767    -1.587509
  C      4.742434     0.320513    -0.430214
  C      4.038282    -0.936368     1.533882
  O     -0.057515    -0.720224     1.759410
  C     -0.058131     0.214079     3.956630
  C      1.758411     1.736039     4.593663
  H      3.192823     2.223468     3.031832
  H      1.925685     3.584830     1.634314
  C      2.246385     4.884788    -0.078334
  C      2.600597     3.781588    -2.215842
  H      2.538303     1.608825    -2.185346
  H      4.571781     1.104375    -1.182531
  C      5.931477    -0.427380    -0.474583
  C      5.236533    -1.666896     1.497663
  H      3.285184    -1.147331     2.311060
  H     -0.961545    -0.365484     4.197103
  C      0.582369     1.012520     4.907886
  H      2.268606     2.333878     5.364444
  H      2.133846     5.805232     0.516116
  C      2.480835     4.963873    -1.461419
  H      2.771846     3.833634    -3.302791
  H      6.667349    -0.229341    -1.270141
  C      6.184272    -1.419553     0.488109
  H      5.426277    -2.440490     2.258772
  H      0.169440     1.066635     5.928741
  H      2.557071     5.945098    -1.955428
  H      7.118879    -2.001373     0.450769
  P     -2.157614    -0.960014     0.043940
  C     -2.222478    -2.724772     0.436750
  C     -3.446110    -0.728059    -1.244635
  C     -2.763175     0.007228     1.483159
  C     -0.944561    -3.375593     0.425544
  C     -3.406520    -3.446874     0.703331
  C     -3.124986    -1.134169    -2.559643
  C     -4.712938    -0.166465    -0.979354
  C     -2.538638     1.400167     1.465793
  C     -3.393169    -0.583853     2.596934
  O      0.154374    -2.755041     0.048973
  C     -0.910678    -4.755994     0.787196
  C     -3.349415    -4.806899     1.035593
  H     -4.379480    -2.930224     0.643878
  H     -2.127974    -1.563493    -2.759784
  C     -4.057577    -0.974855    -3.596660
  C     -5.645301    -0.010623    -2.020208
  H     -4.960877     0.166165     0.040677
  H     -2.011392     1.857175     0.615820
  C     -2.959299     2.197042     2.540869
  C     -3.810926     0.219647     3.673370
  H     -3.537646    -1.674248     2.633526
  H      0.067819    -5.260434     0.800469
  C     -2.088464    -5.446046     1.086729
  H     -4.271427    -5.368103     1.251378
  H     -3.798558    -1.288680    -4.620465
  C     -5.319767    -0.408545    -3.329436
  H     -6.631942     0.431100    -1.807184
  H     -2.772846     3.281992     2.510287
  C     -3.599054     1.609611     3.647286
  H     -4.298333    -0.248805     4.543499
  H     -2.031495    -6.514537     1.353535
  H     -6.049035    -0.276792    -4.144419
  H     -3.921512     2.233449     4.496141
  N      1.978378    -1.487917    -1.495050
  C      2.720982    -2.514332    -0.958214
  C      2.378071    -1.028258    -2.728428
  C      3.833944    -3.060279    -1.596146
  H      2.384411    -2.881810     0.019305
  C      3.491426    -1.525180    -3.406001
  H      1.741590    -0.247650    -3.164647
  C      4.254385    -2.563438    -2.842461
  H      4.382648    -3.865140    -1.085652
  H      3.742329    -1.094971    -4.387612
  H      5.138420    -2.970266    -3.354913
  C     -0.107615     0.508061    -1.614200
  C     -0.722879     1.461713    -2.566992
  H     -1.281977     0.897629    -3.346839
  H      0.118168     1.976808    -3.089782
  C     -1.626628     2.500200    -1.915562
  C     -3.022922     2.453149    -2.089217
  C     -1.076000     3.498545    -1.084068
  H     -3.465866     1.685438    -2.741216
  C     -3.856749     3.366379    -1.419765
  C     -1.906058     4.418764    -0.424753
  H      0.010748     3.542361    -0.940710
  H     -4.948190     3.297152    -1.550646
  C     -3.303100     4.349001    -0.581835
  H     -1.456093     5.186719     0.224505
  H     -3.957769     5.058382    -0.051254
84
TSIsom_2 SCF Done: -2608.49977871 A.U.
  Re     0.226116    -0.590426     0.444089
  P     -2.224181    -0.844488    -0.176573
  P      2.452650     0.013633    -0.012502
  O      1.180290    -1.613287     1.940559
  O      0.149719    -2.357008    -0.761779
  C     -0.106135     0.953465     1.272717
  C     -0.556791     2.203038     1.913053
  H      0.341784     2.672149     2.380465
  H     -1.240982     1.944491     2.753515
  C     -1.211000     3.197060     0.963487
  C     -0.435927     3.810273    -0.042190
  H      0.627033     3.548926    -0.132090
  C     -1.009038     4.745036    -0.916943
  H     -0.383072     5.221730    -1.688556
  C     -2.375033     5.066703    -0.813152
  H     -2.829574     5.791918    -1.506517
  C     -3.160294     4.445679     0.172042
  H     -4.233346     4.679802     0.253351
  C     -2.578056     3.522239     1.058890
  H     -3.194930     3.060710     1.847427
  C      3.358903    -0.719613     1.402143
  C      2.488766    -1.516186     2.202312
  C      3.037693    -2.214207     3.312930
  H      2.363849    -2.827772     3.929929
  C      4.404109    -2.110636     3.594834
  H      4.815979    -2.657108     4.459225
  C      5.263225    -1.318357     2.798198
  H      6.334580    -1.242658     3.039891
  C      4.733813    -0.630028     1.697264
  H      5.389989    -0.011088     1.063550
  C      2.813753     1.818957     0.015928
  C      2.995076     2.466411     1.256788
  H      2.987573     1.869517     2.183159
  C      3.186914     3.857933     1.304168
  H      3.323861     4.357589     2.276220
  C      3.213319     4.609881     0.114917
  H      3.368878     5.699422     0.154077
  C      3.034882     3.966761    -1.123430
  H      3.049303     4.551248    -2.056973
  C      2.825463     2.577290    -1.174686
  H      2.674515     2.078062    -2.144677
  C      3.310428    -0.583508    -1.532233
  C      2.726852    -1.607718    -2.308426
  H      1.746910    -2.015397    -2.011137
  C      3.407886    -2.106332    -3.433042
  H      2.946028    -2.904894    -4.035295
  C      4.666941    -1.592418    -3.789105
  H      5.195469    -1.984465    -4.672834
  C      5.252579    -0.574521    -3.013825
  H      6.239809    -0.168667    -3.286833
  C      4.579448    -0.069955    -1.889516
  H      5.039527     0.735656    -1.295620
  C     -2.215388    -2.322488    -1.225858
  C     -0.909203    -2.899267    -1.353836
  C     -0.782768    -4.075847    -2.142787
  H      0.214914    -4.531327    -2.236523
  C     -1.903515    -4.630779    -2.773131
  H     -1.780738    -5.542262    -3.381080
  C     -3.184088    -4.047085    -2.646968
  H     -4.053554    -4.493457    -3.153155
  C     -3.333456    -2.889063    -1.869751
  H     -4.323346    -2.415771    -1.759879
  C     -3.021775     0.512753    -1.105872
  C     -2.195432     1.399670    -1.829541
  H     -1.098563     1.320865    -1.732681
  C     -2.775125     2.386053    -2.641483
  H     -2.128139     3.081129    -3.196689
  C     -4.173919     2.507348    -2.715969
  H     -4.624770     3.293073    -3.342632
  C     -4.997866     1.640460    -1.976209
  H     -6.093697     1.742087    -2.025440
  C     -4.426161     0.638540    -1.174331
  H     -5.070348    -0.039845    -0.592171
  C     -3.282921    -1.184588     1.274000
  C     -3.731712    -0.101568     2.064813
  H     -3.501041     0.929259     1.754745
  C     -4.474429    -0.343314     3.229775
  H     -4.826639     0.504765     3.838454
  C     -4.765892    -1.664047     3.621556
  H     -5.345024    -1.852297     4.539257
  C     -4.315907    -2.741815     2.837736
  H     -4.542382    -3.776683     3.139418
  C     -3.576781    -2.508786     1.665764
  H     -3.224273    -3.352114     1.051142
88
TSIsom_3 SCF Done: -2685.83727333 A.U.
  Re     0.287804    -0.774883    -1.073703
  P      2.252416     0.033035     0.075663
  C      1.822092    -0.081459     1.841774
  C      2.923190     1.650181    -0.473111
  C      3.733568    -1.075409    -0.010397
  C      0.852195    -1.125212     2.009488
  C      2.455156     0.503911     2.957404
  C      3.348517     2.676741     0.394408
  C      3.027759     1.835085    -1.871412
  C      5.030729    -0.610018    -0.300554
  C      3.519516    -2.448088     0.256479
  O      0.313472    -1.732912     0.964740
  C      0.511044    -1.509579     3.336142
  C      2.071356     0.137992     4.255797
  H      3.268042     1.233438     2.825328
  H      3.250629     2.563120     1.481685
  C      3.861788     3.877486    -0.130073
  C      3.542701     3.033721    -2.389180
  H      2.680348     1.036806    -2.548425
  H      5.204380     0.455996    -0.514793
  C      6.111756    -1.512212    -0.318502
  C      4.601281    -3.339845     0.236090
  H      2.497749    -2.809834     0.459028
  H     -0.239674    -2.302581     3.462409
  C      1.097888    -0.870635     4.430960
  H      2.542592     0.618063     5.126912
  H      4.176704     4.678718     0.556702
  C      3.959436     4.059366    -1.519489
  H      3.613591     3.169840    -3.479864
  H      7.124743    -1.143546    -0.545981
  C      5.899805    -2.874450    -0.050761
  H      4.428644    -4.408212     0.440875
  H      0.798188    -1.166267     5.449619
  H      4.356074     5.002536    -1.926944
  H      6.746812    -3.578603    -0.068711
  P     -2.034895    -0.606478     0.010744
  C     -2.629117    -2.309595    -0.104841
  C     -3.369758     0.364934    -0.802793
  C     -2.040292    -0.025447     1.748629
  C     -1.725213    -3.160745    -0.818162
  C     -3.874024    -2.788837     0.355873
  C     -3.391390     0.386394    -2.215003
  C     -4.372382     1.042276    -0.078962
  C     -1.356009     1.178439     2.024159
  C     -2.652132    -0.735733     2.801279
  O     -0.630269    -2.701775    -1.398027
  C     -2.076788    -4.537673    -0.937493
  C     -4.209468    -4.141655     0.206956
  H     -4.587910    -2.090349     0.823944
  H     -2.600542    -0.143393    -2.773101
  C     -4.400029     1.087689    -2.894901
  C     -5.383882     1.739497    -0.763108
  H     -4.348054     1.040395     1.022209
  H     -0.848415     1.718174     1.211679
  C     -1.299943     1.675156     3.334330
  C     -2.597320    -0.229995     4.112113
  H     -3.148190    -1.697322     2.603613
  H     -1.374108    -5.204280    -1.460162
  C     -3.291182    -5.008610    -0.429239
  H     -5.175101    -4.520608     0.575183
  H     -4.408250     1.106848    -3.996343
  C     -5.397261     1.768689    -2.169258
  H     -6.162606     2.270812    -0.192893
  H     -0.751229     2.608785     3.531322
  C     -1.923673     0.973907     4.381220
  H     -3.071729    -0.793232     4.931493
  H     -3.543460    -6.075774    -0.545461
  H     -6.185421     2.323297    -2.702665
  H     -1.870418     1.357823     5.412307
  C     -0.049413     0.904274    -1.568043
  C     -0.399248     2.258292    -2.044612
  H     -1.184705     2.155053    -2.826489
  H      0.503434     2.677520    -2.549447
  C     -0.870889     3.201889    -0.945598
  C     -2.240826     3.468700    -0.760450
  C      0.060749     3.774382    -0.054687
  H     -2.976939     3.049488    -1.461477
  C     -2.675517     4.252900     0.321928
  C     -0.370890     4.563974     1.023336
  H      1.132535     3.586860    -0.201225
  H     -3.753612     4.430027     0.461211
  C     -1.744300     4.794635     1.224087
  H      0.371414     4.995770     1.713679
  H     -2.086762     5.399196     2.078717
  C      0.764659    -1.306519    -3.073488
  H      0.237392    -1.384152    -4.031816
  C      1.844244    -1.531199    -2.396086
  H      2.879214    -1.890596    -2.437727
107
R - Entry2  SCF Done: -4205.09083473  A.U.
  Re     0.385598    -0.867426    -1.342723
  P      0.939972    -0.255111     0.882868
  P     -2.029426    -0.983532    -1.253951
  F      7.642387     1.112190     1.247662
  F      7.685971    -1.034569     1.685914
  F      7.438297    -0.341500    -0.371278
  F     -0.911166     5.374604     4.329238
  F     -2.502591     5.321831     2.824263
  F     -0.514502     6.061542     2.291133
  F     -5.173994    -4.455064     3.734290
  F     -3.386070    -3.752745     4.780889
  F     -3.290597    -5.537492     3.515935
  F     -3.813809     5.320712    -0.615303
  F     -5.879237     4.692599    -0.957308
  F     -4.586030     5.179093    -2.657736
  O      0.175039    -2.779954    -0.262782
  O      0.022046    -2.089830    -3.015588
  N      2.414441    -1.512143    -1.702672
  C      0.471587     0.827022    -1.910190
  C      0.467429     2.282525    -2.188013
  H     -0.479285     2.714110    -1.791046
  H      0.434942     2.431470    -3.293044
  C      1.657315     3.031815    -1.601849
  C      1.507413     3.861854    -0.471605
  H      0.516751     3.988631    -0.011841
  C      2.613421     4.532259     0.080412
  H      2.466946     5.175238     0.962376
  C      3.889510     4.379135    -0.490573
  H      4.757789     4.900416    -0.057666
  C      4.047285     3.564333    -1.627262
  H      5.040345     3.448521    -2.089774
  C      2.938434     2.902232    -2.181139
  H      3.062172     2.284120    -3.085336
  C      0.147137    -2.844178     1.056241
  C     -0.198881    -4.051619     1.729183
  H     -0.441345    -4.931742     1.115106
  C     -0.276775    -4.092316     3.124187
  H     -0.590108    -5.026679     3.615889
  C      0.000340    -2.950517     3.911414
  H     -0.084908    -2.997553     5.007369
  C      0.376750    -1.758148     3.277543
  H      0.602085    -0.858469     3.874250
  C      0.444886    -1.698883     1.871353
  C     -1.199490    -2.389665    -3.432105
  C     -1.381724    -3.189093    -4.599370
  H     -0.482242    -3.555611    -5.117256
  C     -2.665086    -3.477688    -5.071724
  H     -2.775907    -4.090881    -5.981284
  C     -3.821415    -2.993457    -4.414764
  H     -4.824320    -3.221614    -4.806408
  C     -3.669410    -2.218180    -3.258588
  H     -4.554550    -1.832644    -2.724786
  C     -2.379326    -1.927258    -2.763072
  C      2.767175    -0.114487     1.171906
  C      3.503881    -1.295700     1.414407
  H      2.971709    -2.238391     1.616967
  C      4.904563    -1.279326     1.370199
  H      5.474783    -2.204285     1.541588
  C      5.586043    -0.078496     1.094076
  C      4.861132     1.107625     0.877633
  H      5.388057     2.049027     0.664093
  C      3.459695     1.086569     0.907525
  H      2.904310     2.012676     0.701219
  C      7.086926    -0.083404     0.928843
  C      0.261314     1.284989     1.641335
  C      0.868524     1.912240     2.750598
  H      1.757513     1.464796     3.221878
  C      0.372616     3.135265     3.227627
  H      0.858808     3.638922     4.076452
  C     -0.744081     3.731832     2.611500
  C     -1.386194     3.091272     1.535240
  H     -2.256392     3.558239     1.048766
  C     -0.873113     1.879583     1.052723
  H     -1.328085     1.405806     0.173508
  C     -1.178418     5.121068     3.024020
  C     -2.730463    -1.921026     0.166496
  C     -3.205152    -3.239154     0.006497
  H     -3.256279    -3.684585    -0.998294
  C     -3.570483    -3.996118     1.129112
  H     -3.908063    -5.036211     1.005779
  C     -3.471473    -3.440396     2.418329
  C     -3.012571    -2.124157     2.586620
  H     -2.901070    -1.705342     3.595901
  C     -2.626346    -1.376181     1.465956
  H     -2.210053    -0.369618     1.617661
  C     -3.829288    -4.290004     3.616749
  C     -3.024476     0.567608    -1.372437
  C     -3.955244     0.982574    -0.396443
  H     -4.236895     0.309202     0.425990
  C     -4.506927     2.271953    -0.449420
  H     -5.213111     2.604042     0.326429
  C     -4.146271     3.149344    -1.487391
  C     -3.279812     2.714971    -2.509449
  H     -3.028676     3.393640    -3.337942
  C     -2.726502     1.428993    -2.451756
  H     -2.027441     1.090043    -3.233152
  C     -4.617488     4.585275    -1.440704
  C      3.452021    -0.642579    -1.847274
  H      3.195646     0.421586    -1.778124
  C      4.770297    -1.064701    -2.024258
  H      5.570268    -0.315102    -2.092148
  C      5.051388    -2.441138    -2.061831
  H      6.085682    -2.800014    -2.175393
  C      3.979103    -3.338283    -1.939382
  H      4.135702    -4.426869    -1.970188
  C      2.679038    -2.845965    -1.766233
  H      1.808634    -3.507105    -1.646035
100
Λ-cis A Entry2 SCF Done: -4034.19740953 A.U.
  Re     0.218132    -0.328266    -0.620523
  P     -1.987533    -1.376532    -0.878829
  P      2.364798     0.129514     0.462838
  C     -0.286283     1.365439    -0.389837
  C     -0.737524     2.726345    -0.080146
  H      0.172366     3.374196    -0.038630
  H     -1.356611     3.122456    -0.917135
  C      0.104957    -0.428055    -2.773593
  C      1.324647    -0.170871    -2.449401
  C     -1.572282    -3.017096    -1.505318
  C     -0.182889    -3.358166    -1.310931
  C     -2.500420    -3.958907    -2.009892
  C      0.206895    -4.684487    -1.679589
  C     -2.080416    -5.245786    -2.365877
  H     -3.561594    -3.677112    -2.114869
  C     -0.718911    -5.594018    -2.193408
  H      1.263064    -4.962131    -1.540216
  H     -2.799044    -5.975548    -2.768230
  H     -0.380597    -6.606758    -2.468197
  O      0.689061    -2.509660    -0.820269
  O     -0.157625    -0.969202     1.355233
  C      2.048266    -0.419388     2.155799
  C      0.710660    -0.896766     2.344495
  C      2.972971    -0.384851     3.224753
  C      0.321123    -1.283014     3.662061
  C      2.573677    -0.781807     4.506144
  H      4.005976    -0.043811     3.042074
  C      1.241378    -1.219731     4.711058
  H     -0.712350    -1.627717     3.819823
  H      3.287302    -0.758067     5.343483
  H      0.921688    -1.526818     5.720300
  H      2.346664     0.014407    -2.795532
  H     -0.626241    -0.592417    -3.571160
  C      3.901191    -0.653263    -0.154915
  C      5.162753    -0.034185    -0.026569
  C      3.789114    -1.932568    -0.746591
  C      6.313841    -0.691497    -0.487494
  H      5.248376     0.965348     0.428699
  C      4.944164    -2.583418    -1.203240
  H      2.792740    -2.401298    -0.850666
  C      6.203201    -1.964401    -1.077026
  H      7.302517    -0.219495    -0.387527
  H      4.870254    -3.580571    -1.662505
  C      2.709800     1.938415     0.504156
  C      2.587382     2.683819     1.693624
  C      2.914849     2.612464    -0.721518
  C      2.636587     4.087626     1.656412
  H      2.430789     2.167627     2.652964
  C      2.971279     4.010915    -0.758766
  H      2.999427     2.040042    -1.657416
  C      2.816443     4.751217     0.431111
  H      2.524533     4.669879     2.582739
  H      3.121130     4.536119    -1.713857
  C     -2.844202    -1.616966     0.737729
  C     -3.018292    -0.514965     1.602167
  C     -3.140563    -2.915028     1.200872
  C     -3.489798    -0.706352     2.905301
  H     -2.718679     0.495263     1.291999
  C     -3.599409    -3.109898     2.513230
  H     -2.976316    -3.786384     0.549802
  C     -3.763239    -2.006387     3.368204
  H     -3.605949     0.156763     3.574713
  H     -3.813005    -4.124632     2.880230
  C     -3.146752    -0.506097    -2.005808
  C     -3.361715    -0.948902    -3.328282
  C     -3.728082     0.710539    -1.579467
  C     -4.150433    -0.190093    -4.209242
  H     -2.907776    -1.889378    -3.675702
  C     -4.519408     1.461977    -2.456279
  H     -3.555747     1.086009    -0.559363
  C     -4.728580     1.014921    -3.775993
  H     -4.320446    -0.538538    -5.238717
  H     -4.978590     2.403315    -2.118801
  C     -1.492335     2.779864     1.243406
  C     -2.785819     3.330986     1.328154
  C     -0.915112     2.206473     2.397051
  C     -3.484773     3.325078     2.550543
  H     -3.251864     3.768596     0.429564
  C     -1.606765     2.203544     3.616452
  H      0.071466     1.726066     2.325451
  C     -2.894641     2.767655     3.698013
  H     -4.496381     3.757574     2.604258
  H     -1.145052     1.733891     4.499204
  H     -3.443356     2.759949     4.653115
  C      7.435049    -2.645439    -1.637692
  C      2.753229     6.262375     0.366391
  C     -5.522529     1.872996    -4.738393
  C     -4.110871    -2.211746     4.824163
  F      7.609826    -2.338283    -2.951318
  F      7.346000    -3.996277    -1.553808
  F      8.563922    -2.265379    -0.986843
  F      1.489769     6.679809     0.077165
  F      3.105547     6.838203     1.541599
  F      3.565980     6.759816    -0.599383
  F     -6.059575     1.142483    -5.746637
  F     -4.736522     2.826124    -5.308331
  F     -6.537402     2.521059    -4.111182
  F     -4.791956    -3.364205     5.036695
  F     -4.859780    -1.192136     5.318002
  F     -2.978866    -2.271404     5.586636
100
TSIsom_3 Entry2 SCF Done: -4034.14818903  A.U.
  Re     0.355385    -0.424301    -1.465371
  P      2.036243     0.246999     0.119885
  C      1.667003    -0.727591     1.613075
  C      2.250559     2.053357     0.369003
  C      3.756766    -0.318449    -0.273363
  C      1.059176    -1.960149     1.196950
  C      2.083422    -0.540475     2.947363
  C      2.391992     2.677500     1.624560
  C      2.277714     2.842755    -0.804536
  C      4.887364     0.510237    -0.143051
  C      3.910453    -1.660500    -0.693609
  O      0.692441    -2.151916    -0.061874
  C      0.886312    -2.978751     2.173194
  C      1.833835    -1.533101     3.906458
  H      2.618851     0.371006     3.251264
  H      2.361329     2.087947     2.549430
  C      2.535129     4.072826     1.710442
  C      2.426675     4.232712    -0.718969
  H      2.157140     2.357670    -1.787215
  H      4.779917     1.556235     0.182826
  C      6.167205     0.004356    -0.430089
  C      5.185834    -2.161571    -0.977703
  H      3.020870    -2.300967    -0.810452
  H      0.430282    -3.925605     1.851063
  C      1.244586    -2.751923     3.504723
  H      2.113355    -1.369317     4.957718
  H      2.633327     4.559018     2.692037
  C      2.547410     4.851053     0.541415
  H      2.446916     4.844782    -1.633106
  H      7.053929     0.646979    -0.326034
  C      6.316080    -1.328131    -0.849076
  H      5.309501    -3.205742    -1.301607
  H      1.049011    -3.533398     4.255623
  P     -1.911335    -1.382191    -0.714645
  C     -2.009246    -2.919185    -1.650766
  C     -3.468564    -0.493938    -1.124500
  C     -2.033682    -1.704294     1.085269
  C     -0.896217    -3.094140    -2.535602
  C     -3.067752    -3.853201    -1.607643
  C     -3.522673     0.184579    -2.362261
  C     -4.590659    -0.479779    -0.271311
  C     -1.705159    -0.634649     1.944268
  C     -2.347433    -2.965747     1.630300
  O      0.028148    -2.165422    -2.702243
  C     -0.843889    -4.304073    -3.288658
  C     -3.004539    -5.023694    -2.374479
  H     -3.948194    -3.652934    -0.973931
  H     -2.642320     0.167385    -3.026600
  C     -4.674256     0.892600    -2.730194
  C     -5.747149     0.223962    -0.640277
  H     -4.552672    -1.001220     0.697618
  H     -1.430785     0.343190     1.524313
  C     -1.679566    -0.820669     3.331485
  C     -2.325569    -3.151178     3.020929
  H     -2.566684    -3.816244     0.968181
  H      0.019887    -4.460202    -3.952384
  C     -1.876769    -5.241703    -3.200363
  H     -3.822120    -5.759483    -2.337581
  H     -4.717378     1.432451    -3.687842
  C     -5.783985     0.921873    -1.861299
  H     -6.622149     0.245705     0.026342
  H     -1.386639     0.009396     3.989244
  C     -1.978374    -2.083728     3.870088
  H     -2.537552    -4.142998     3.447927
  C     -0.441843     1.144449    -1.173563
  C     -1.152831     2.429266    -1.017852
  H     -1.876513     2.527158    -1.857744
  H     -0.401132     3.243466    -1.152915
  C     -1.868948     2.593606     0.317045
  C     -3.268622     2.475292     0.406959
  C     -1.127899     2.816625     1.496837
  H     -3.866011     2.331411    -0.505219
  C     -3.911656     2.534872     1.655635
  C     -1.768429     2.883299     2.744577
  H     -0.037020     2.925973     1.434432
  H     -5.006588     2.426545     1.703901
  C     -3.164418     2.727928     2.829802
  H     -1.172901     3.053042     3.655763
  H     -3.668328     2.766494     3.808244
  C      0.896647     0.164356    -3.431060
  H      0.389595     0.394497    -4.375739
  C      2.016504    -0.047590    -2.816363
  H      3.108946    -0.060822    -2.911919
  C      7.682994    -1.860845    -1.225655
  C      2.622845     6.362500     0.628501
  C     -6.973029     1.796936    -2.190372
  F      7.818628    -3.170300    -0.897061
  F      7.895571    -1.763453    -2.565622
  F      8.681853    -1.176473    -0.612623
  F      3.208631     6.774411     1.779447
  F      3.326584     6.886419    -0.406079
  F      1.381335     6.913186     0.587240
  F     -7.158029     1.925637    -3.527442
  F     -8.123430     1.316296    -1.656961
  F     -6.796859     3.053264    -1.689787
  H     -1.816477    -6.163169    -3.802670
  C     -1.905925    -2.319143     5.361909
  F     -1.308732    -3.510349     5.647040
  F     -1.201344    -1.351344     6.000325
  F     -3.141772    -2.357462     5.927655
111
R - Entry3 SCF Done: -3314.8107353 A.U.
  Re     0.086235    -0.859399    -1.088519
  P      0.971758    -0.165852     1.007831
  P     -2.263300    -0.335238    -0.842964
  O     -0.705238    -2.139998    -2.561819
  O     -0.496139    -2.530077     0.229266
  N      1.864888    -2.017899    -1.463501
  C      0.511823     0.693703    -1.864056
  C      0.806027     2.077639    -2.304541
  H      0.024512     2.755143    -1.891855
  H      0.704745     2.130164    -3.414030
  C      2.188920     2.561605    -1.891014
  C      2.353392     3.475183    -0.829211
  H      1.468314     3.847009    -0.291190
  C      3.636948     3.898452    -0.440346
  H      3.743441     4.607590     0.395572
  C      4.776334     3.407968    -1.102843
  H      5.781816     3.736617    -0.795251
  C      4.622085     2.496871    -2.164044
  H      5.507515     2.109626    -2.693166
  C      3.338355     2.083078    -2.557323
  H      3.219144     1.381846    -3.399461
  C     -2.962321    -1.357910    -2.178495
  C     -1.997779    -2.178099    -2.848681
  C     -2.477275    -3.046047    -3.875031
  H     -1.744579    -3.686984    -4.389335
  C     -3.831490    -3.061557    -4.221956
  H     -4.171823    -3.736093    -5.025391
  C     -4.768662    -2.224235    -3.572272
  H     -5.829802    -2.238365    -3.865053
  C     -4.323159    -1.374519    -2.550662
  H     -5.032651    -0.713201    -2.024822
  C     -2.868872     1.371436    -1.179041
  C     -2.514398     1.947186    -2.423928
  H     -1.958528     1.339791    -3.156844
  C     -2.851669     3.267147    -2.726405
  H     -2.580338     3.723190    -3.690447
  C     -3.556056     4.056430    -1.783993
  C     -3.935267     3.486819    -0.549262
  H     -4.498094     4.065795     0.196113
  C     -3.596901     2.150533    -0.261210
  H     -3.905007     1.721789     0.704276
  C     -3.056829    -0.873338     0.721013
  C     -2.724101    -0.226742     1.938120
  H     -2.066296     0.654738     1.939118
  C     -3.185805    -0.715392     3.161002
  H     -2.905031    -0.236128     4.109463
  C     -3.959017    -1.896672     3.204411
  C     -4.296400    -2.552662     2.001640
  H     -4.886312    -3.479587     2.004710
  C     -3.844126    -2.038528     0.774143
  H     -4.085164    -2.577743    -0.154318
  C      0.220569    -1.333557     2.189311
  C     -0.430119    -2.439048     1.544798
  C     -1.017715    -3.430991     2.384275
  H     -1.530238    -4.274986     1.898741
  C     -0.975606    -3.302773     3.775796
  H     -1.462168    -4.069040     4.401760
  C     -0.344560    -2.199508     4.394786
  H     -0.333861    -2.106434     5.491512
  C      0.263826    -1.223712     3.591923
  H      0.762616    -0.355363     4.054129
  C      0.718436     1.549211     1.621920
  C     -0.316878     2.328796     1.058991
  H     -0.914016     1.911883     0.236668
  C     -0.577781     3.625054     1.507831
  H     -1.390172     4.222050     1.066237
  C      0.217009     4.190636     2.533195
  C      1.267746     3.429190     3.096505
  H      1.905568     3.843246     3.889970
  C      1.503843     2.118584     2.643750
  H      2.331921     1.541224     3.085106
  C      2.789283    -0.447894     1.197311
  C      3.723715     0.509679     0.759678
  H      3.382318     1.509288     0.455808
  C      5.094333     0.211226     0.676736
  H      5.780762     0.991404     0.320117
  C      5.547996    -1.080877     1.018485
  C      4.618291    -2.048798     1.465444
  H      4.991681    -3.050867     1.724517
  C      3.259468    -1.735184     1.553636
  H      2.543321    -2.502893     1.887407
  C      1.793632    -3.375897    -1.387034
  H      0.800150    -3.782596    -1.148285
  C      2.916970    -4.191877    -1.570102
  H      2.801175    -5.282863    -1.486032
  C      4.162324    -3.608694    -1.851101
  H      5.062304    -4.228312    -1.985405
  C      4.227908    -2.207692    -1.948053
  H      5.174621    -1.686801    -2.151520
  C      3.070344    -1.452864    -1.752127
  H      3.087017    -0.356451    -1.787583
  O      6.848315    -1.493234     0.936887
  C      7.821212    -0.566050     0.483247
  H      7.609851    -0.211338    -0.552864
  H      7.896418     0.322971     1.151759
  H      8.790528    -1.100546     0.487929
  O     -0.099647     5.464651     2.899339
  C      0.663260     6.090866     3.920980
  H      0.595818     5.540907     4.887838
  H      1.737244     6.187733     3.638836
  H      0.235510     7.102885     4.053587
  O     -3.820504     5.338821    -2.163080
  C     -4.521227     6.183234    -1.261432
  H     -5.539840     5.793640    -1.031655
  H     -3.967145     6.321071    -0.304014
  H     -4.617938     7.164367    -1.764213
  O     -4.298795    -2.337490     4.450114
  C     -4.960102    -3.587214     4.566619
  H     -5.961011    -3.581270     4.075661
  H     -4.354663    -4.416361     4.132366
  H     -5.095868    -3.769684     5.649991
104
Λ-cis A Entry3 SCF Done: -3143.92008207 A.U.
  Re     0.241551    -0.395796    -0.473592
  P     -2.098091    -1.157653    -0.398486
  P      2.479547     0.136524     0.379847
  C     -0.020909     1.319679    -0.871177
  C     -0.260424     2.756212    -1.054592
  H      0.739153     3.233150    -1.204369
  H     -0.840154     2.934989    -1.988558
  C      0.049960    -1.243344    -2.446456
  C      1.303141    -1.054953    -2.212041
  C     -1.910196    -2.958354    -0.418558
  C     -0.577563    -3.392381    -0.068639
  C     -2.951440    -3.888410    -0.640168
  C     -0.373106    -4.805055     0.038477
  C     -2.711520    -5.265370    -0.537772
  H     -3.960140    -3.523609    -0.897534
  C     -1.413001    -5.708240    -0.191943
  H      0.636362    -5.152632     0.308190
  H     -3.521204    -5.988235    -0.720649
  H     -1.214911    -6.789701    -0.103982
  O      0.406283    -2.551210     0.138422
  O     -0.135086    -0.226680     1.597044
  C      2.153699     0.290816     2.155701
  C      0.776558     0.089667     2.494327
  C      3.115559     0.583705     3.147908
  C      0.397563     0.259219     3.860079
  C      2.724459     0.731716     4.484688
  H      4.174939     0.694645     2.860669
  C      1.357807     0.575940     4.824061
  H     -0.665530     0.127483     4.113563
  H      3.469781     0.961597     5.261321
  H      1.043905     0.697530     5.874137
  H      2.332275    -1.147533    -2.574430
  H     -0.721727    -1.582130    -3.144538
  C      3.864185    -1.021897     0.111528
  C      5.209780    -0.591634     0.033448
  C      3.567535    -2.398917     0.015003
  C      6.239730    -1.522236    -0.131978
  H      5.450342     0.482165     0.093890
  C      4.599031    -3.337191    -0.149833
  H      2.514445    -2.733408     0.063275
  C      5.943320    -2.903582    -0.222474
  H      7.292798    -1.209367    -0.197110
  H      4.340222    -4.402568    -0.225583
  C      3.076495     1.767081    -0.220823
  C      3.172880     2.897529     0.621556
  C      3.300356     1.935341    -1.603400
  C      3.482052     4.157191     0.095144
  H      2.990963     2.794072     1.702290
  C      3.616286     3.191693    -2.143636
  H      3.203724     1.074089    -2.282132
  C      3.706645     4.318003    -1.291125
  H      3.551123     5.044311     0.742171
  H      3.778408     3.282863    -3.226559
  C     -3.023195    -0.712869     1.125049
  C     -2.918704     0.597565     1.649204
  C     -3.801911    -1.658508     1.818282
  C     -3.605372     0.957142     2.809770
  H     -2.261385     1.333312     1.166666
  C     -4.492709    -1.309711     2.992395
  H     -3.862086    -2.696672     1.458256
  C     -4.401366     0.008079     3.491933
  H     -3.519910     1.972586     3.221094
  H     -5.086209    -2.076803     3.508991
  C     -3.145036    -0.596385    -1.793988
  C     -3.431004    -1.404932    -2.910280
  C     -3.575121     0.754018    -1.805728
  C     -4.138534    -0.894461    -4.015590
  H     -3.097268    -2.454136    -2.928369
  C     -4.277630     1.270133    -2.895281
  H     -3.350772     1.414183    -0.952288
  C     -4.567526     0.450013    -4.013400
  H     -4.346193    -1.557045    -4.867294
  H     -4.619024     2.316278    -2.913027
  C     -0.964184     3.351218     0.159013
  C     -2.213204     3.991774     0.044377
  C     -0.397913     3.178550     1.440515
  C     -2.880074     4.464759     1.190268
  H     -2.672715     4.113778    -0.950686
  C     -1.060719     3.647033     2.583709
  H      0.553733     2.636178     1.540887
  C     -2.304043     4.296768     2.461200
  H     -3.859329     4.959030     1.088571
  H     -0.611824     3.478669     3.575216
  H     -2.830620     4.659175     3.358439
  O      7.015431    -3.728750    -0.383919
  C      6.790624    -5.128885    -0.477668
  H      6.307767    -5.535206     0.440648
  H      6.161046    -5.391547    -1.358810
  H      7.786718    -5.596378    -0.596339
  O      3.996573     5.581935    -1.706744
  C      4.221197     5.812032    -3.090856
  H      5.093394     5.233252    -3.473201
  H      3.326333     5.559885    -3.705403
  H      4.434676     6.892739    -3.195727
  O     -5.257451     1.048672    -5.025429
  C     -5.576177     0.281853    -6.177589
  H     -4.662435    -0.088165    -6.697756
  H     -6.224910    -0.590355    -5.931173
  H     -6.127823     0.957256    -6.859026
  O     -5.024113     0.455243     4.621094
  C     -5.819729    -0.456034     5.363612
  H     -6.672393    -0.851099     4.763864
  H     -5.222999    -1.317216     5.744209
  H     -6.221121     0.110239     6.225907
104
TSIsom_3 Entry3 SCF Done: -3143.86990491 A.U.
  Re     0.325073    -0.395054    -1.399560
  P      2.088861     0.232451     0.153332
  C      1.633980    -0.627405     1.695812
  C      2.499633     2.009507     0.299089
  C      3.746933    -0.512722    -0.203789
  C      0.998463    -1.862492     1.325764
  C      1.958953    -0.352056     3.037202
  C      2.941713     2.647353     1.481505
  C      2.441286     2.767207    -0.889900
  C      4.931390     0.254290    -0.271438
  C      3.827122    -1.904851    -0.430844
  O      0.683856    -2.117748     0.063680
  C      0.732260    -2.803039     2.359124
  C      1.641232    -1.275832     4.044034
  H      2.453457     0.588683     3.317389
  H      3.042735     2.082877     2.417038
  C      3.247186     4.011946     1.487064
  C      2.757363     4.134853    -0.901387
  H      2.126500     2.274475    -1.824232
  H      4.899059     1.342774    -0.111634
  C      6.163069    -0.353868    -0.543851
  C      5.055580    -2.522406    -0.706224
  H      2.907070    -2.510384    -0.418992
  H      0.240221    -3.745709     2.078345
  C      1.039350    -2.502231     3.689278
  H      1.862108    -1.044979     5.096906
  H      3.570338     4.521064     2.407243
  C      3.147333     4.773555     0.298831
  H      2.691491     4.690152    -1.847143
  H      7.091766     0.234283    -0.595501
  C      6.238317    -1.747712    -0.761217
  H      5.076090    -3.607039    -0.881263
  H      0.790550    -3.233044     4.476530
  P     -1.921684    -1.031125    -0.344930
  C     -2.259566    -2.628821    -1.134337
  C     -3.410859    -0.051132    -0.798903
  C     -2.013672    -1.173795     1.470084
  C     -1.323817    -2.925233    -2.171348
  C     -3.367505    -3.468199    -0.895931
  C     -3.491902     0.474877    -2.103165
  C     -4.502733     0.131084     0.079183
  C     -1.562430    -0.061448     2.221418
  C     -2.458745    -2.320163     2.152645
  O     -0.375710    -2.070230    -2.528292
  C     -1.471774    -4.159029    -2.867106
  C     -3.510690    -4.669263    -1.606423
  H     -4.132417    -3.169024    -0.160313
  H     -2.644241     0.331423    -2.794538
  C     -4.625053     1.187061    -2.530609
  C     -5.639610     0.832788    -0.334741
  H     -4.450085    -0.265078     1.105582
  H     -1.183228     0.832108     1.703960
  C     -1.558049    -0.098569     3.613975
  C     -2.459715    -2.367350     3.557693
  H     -2.773744    -3.211316     1.591356
  H     -0.734068    -4.403769    -3.646372
  C     -2.544006    -5.010315    -2.579169
  H     -4.368591    -5.331503    -1.413068
  H     -4.653149     1.588495    -3.553131
  C     -5.710677     1.371085    -1.641497
  H     -6.495193     0.988977     0.339558
  H     -1.182765     0.752228     4.200232
  C     -1.994631    -1.258035     4.295710
  H     -2.791772    -3.286684     4.059358
  H     -2.645013    -5.955431    -3.138251
  C     -0.331733     1.259475    -1.326417
  C     -0.921456     2.613932    -1.239051
  H     -1.741804     2.685512    -1.987939
  H     -0.140146     3.346311    -1.550853
  C     -1.449995     2.975670     0.144639
  C     -2.830184     2.929327     0.420146
  C     -0.560736     3.311403     1.187271
  H     -3.537424     2.693698    -0.388130
  C     -3.309526     3.163802     1.720286
  C     -1.037760     3.552936     2.486007
  H      0.515314     3.372173     0.982297
  H     -4.391237     3.097203     1.916723
  C     -2.414789     3.465344     2.761122
  H     -0.325029     3.803611     3.287840
  H     -2.789039     3.635122     3.783027
  C      0.998281    -0.103682    -3.401135
  H      0.494078     0.069768    -4.358055
  C      2.068025    -0.376360    -2.737347
  H      3.151098    -0.532692    -2.772389
  O      7.480231    -2.246482    -1.019650
  C      7.619538    -3.641698    -1.249626
  H      7.297419    -4.243399    -0.368716
  H      7.041980    -3.976902    -2.141786
  H      8.696385    -3.820961    -1.431845
  O      3.452470     6.093385     0.410542
  C      3.364748     6.916582    -0.746181
  H      4.068584     6.587233    -1.544463
  H      2.331462     6.936901    -1.162049
  H      3.641994     7.937402    -0.422006
  O     -6.855519     2.045406    -1.946330
  C     -6.991625     2.605677    -3.244385
  H     -6.207632     3.370287    -3.452506
  H     -6.952326     1.827101    -4.040745
  H     -7.984039     3.094763    -3.270118
  O     -1.903693    -1.214686     5.655792
  C     -2.238397    -2.379432     6.394002
  H     -3.307427    -2.666959     6.262610
  H     -1.598682    -3.247255     6.110497
  H     -2.062598    -2.136196     7.459412
107
R - Entry4 SCF Done: -3013.97507133 A.U.
  Re     0.009174    -0.720611    -0.966344
  P      0.999571    -0.091321     1.101480
  P     -2.306698    -0.110337    -0.631734
  O     -0.885058    -1.946453    -2.426309
  O     -0.590218    -2.380337     0.357467
  N      1.721765    -1.942936    -1.431278
  C      0.465306     0.825781    -1.737892
  C      0.795144     2.205428    -2.165102
  H      0.059076     2.903445    -1.705386
  H      0.648251     2.284063    -3.267922
  C      2.213269     2.625150    -1.802815
  C      2.460941     3.511159    -0.733933
  H      1.617046     3.910464    -0.151510
  C      3.776717     3.871923    -0.392391
  H      3.948147     4.559176     0.450905
  C      4.865122     3.345297    -1.110235
  H      5.895895     3.622262    -0.838099
  C      4.627774     2.462441    -2.179873
  H      5.473192     2.047578    -2.751592
  C      3.312136     2.111597    -2.525971
  H      3.127904     1.432923    -3.374928
  C     -3.092667    -1.073221    -1.961744
  C     -2.185918    -1.921878    -2.675439
  C     -2.733026    -2.746868    -3.703111
  H     -2.045029    -3.408960    -4.251150
  C     -4.096066    -2.695359    -4.009398
  H     -4.489598    -3.337826    -4.814732
  C     -4.975588    -1.830813    -3.316166
  H     -6.044443    -1.792781    -3.576754
  C     -4.463574    -1.022414    -2.292445
  H     -5.127832    -0.341577    -1.733605
  C     -2.853375     1.628999    -0.917625
  C     -2.529148     2.202394    -2.168590
  H     -2.028743     1.581528    -2.929735
  C     -2.828481     3.543691    -2.436332
  H     -2.563945     3.972178    -3.417482
  C     -3.461016     4.360087    -1.468648
  C     -3.799733     3.772831    -0.232816
  H     -4.307069     4.380532     0.534853
  C     -3.509257     2.423758     0.042520
  H     -3.791046     1.996049     1.016382
  C     -3.073183    -0.639967     0.952548
  C     -2.665008    -0.029244     2.161365
  H     -1.948462     0.805010     2.150109
  C     -3.140028    -0.498394     3.392187
  H     -2.791679    -0.019271     4.320952
  C     -4.010376    -1.607502     3.462533
  C     -4.401026    -2.218695     2.254170
  H     -5.067722    -3.096415     2.282220
  C     -3.942337    -1.746559     1.012800
  H     -4.243549    -2.258341     0.086414
  C      0.240116    -1.233081     2.301629
  C     -0.476953    -2.305152     1.670511
  C     -1.072583    -3.282624     2.520117
  H     -1.636003    -4.100360     2.046476
  C     -0.967421    -3.175573     3.910014
  H     -1.447420    -3.939522     4.544080
  C     -0.272619    -2.103867     4.517077
  H     -0.208893    -2.029293     5.613622
  C      0.339663    -1.139853     3.702499
  H      0.889711    -0.297414     4.154235
  C      0.853327     1.626187     1.749240
  C     -0.171486     2.454295     1.247736
  H     -0.827446     2.074950     0.452575
  C     -0.340590     3.761436     1.723996
  H     -1.154751     4.378493     1.308320
  C      0.526858     4.294139     2.704418
  C      1.560367     3.463849     3.193029
  H      2.255907     3.858363     3.952401
  C      1.720985     2.146052     2.732605
  H      2.544236     1.527167     3.123505
  C      2.808981    -0.467142     1.206167
  C      3.775395     0.448233     0.742512
  H      3.478967     1.471024     0.470174
  C      5.117169     0.058831     0.601083
  H      5.848368     0.795948     0.230354
  C      5.531523    -1.256187     0.897093
  C      4.556464    -2.165562     1.366314
  H      4.851841    -3.201214     1.603363
  C      3.217584    -1.782201     1.523428
  H      2.473192    -2.512728     1.878265
  C      1.598635    -3.297920    -1.367299
  H      0.602786    -3.667831    -1.082884
  C      2.676258    -4.155798    -1.619535
  H      2.519968    -5.242337    -1.544292
  C      3.927999    -3.618971    -1.959398
  H      4.791786    -4.273399    -2.153972
  C      4.046753    -2.220581    -2.040315
  H      5.000988    -1.733962    -2.288872
  C      2.932893    -1.422639    -1.773773
  H      2.992983    -0.327336    -1.796098
  C      6.958592    -1.704002     0.680133
  H      7.345634    -2.274805     1.550225
  H      7.029464    -2.378429    -0.202106
  H      7.638929    -0.847267     0.501025
  C      0.335544     5.699916     3.225598
  H     -0.465651     5.728161     3.996793
  H      1.258437     6.096546     3.694617
  H      0.030144     6.396374     2.417661
  C     -3.774040     5.807443    -1.772386
  H     -2.869192     6.353026    -2.115281
  H     -4.525677     5.890558    -2.587143
  H     -4.178209     6.337632    -0.886994
  C     -4.446578    -2.149003     4.802677
  H     -5.230674    -2.926025     4.702889
  H     -3.580023    -2.604972     5.329774
  H     -4.837729    -1.344883     5.461062
100
Λ-cis A Entry4 SCF Done: -2843.08414819 A.U.
  Re     0.192166    -0.508191    -0.474399
  P     -2.163798    -1.140599    -0.159058
  P      2.483186     0.075291     0.172257
  C     -0.034082     1.114984    -1.172647
  C     -0.234558     2.499323    -1.617113
  H      0.769304     2.890819    -1.914683
  H     -0.865160     2.520517    -2.534894
  C     -0.121884    -1.698610    -2.244940
  C      1.146241    -1.521669    -2.101978
  C     -2.040528    -2.915048     0.170631
  C     -0.706593    -3.332307     0.534701
  C     -3.124671    -3.822879     0.185958
  C     -0.545414    -4.704219     0.909060
  C     -2.926975    -5.162071     0.546648
  H     -4.132664    -3.471347    -0.091571
  C     -1.627349    -5.586826     0.911323
  H      0.464871    -5.037737     1.192698
  H     -3.769998    -5.869676     0.548467
  H     -1.462470    -6.638018     1.201389
  O      0.316732    -2.512519     0.522971
  O     -0.077724     0.050191     1.543856
  C      2.252685     0.560458     1.901476
  C      0.887529     0.482663     2.329148
  C      3.272611     0.987058     2.781064
  C      0.583537     0.910701     3.656619
  C      2.953649     1.389754     4.083852
  H      4.319272     0.999560     2.432736
  C      1.601081     1.354532     4.504564
  H     -0.469036     0.869496     3.976155
  H      3.743938     1.723826     4.773246
  H      1.344832     1.674737     5.528159
  H      2.153004    -1.722673    -2.482491
  H     -0.937295    -2.128935    -2.834351
  C      3.821283    -1.166495     0.068050
  C      5.164674    -0.808792    -0.165943
  C      3.478322    -2.525198     0.263630
  C      6.158645    -1.801808    -0.196820
  H      5.436114     0.246256    -0.332600
  C      4.483357    -3.501197     0.230554
  H      2.420673    -2.801134     0.430475
  C      5.837698    -3.161371     0.002016
  H      7.206746    -1.513408    -0.381520
  H      4.209964    -4.559035     0.380791
  C      3.098805     1.543872    -0.749276
  C      3.262738     2.800204    -0.135491
  C      3.260312     1.442624    -2.150643
  C      3.571970     3.933654    -0.909788
  H      3.132064     2.901828     0.952838
  C      3.574281     2.575074    -2.912005
  H      3.111538     0.473693    -2.651220
  C      3.731327     3.845618    -2.307137
  H      3.683533     4.910339    -0.411239
  H      3.687652     2.477602    -4.004501
  C     -3.005564    -0.358051     1.279384
  C     -2.832448     1.022517     1.519308
  C     -3.784016    -1.114634     2.177529
  C     -3.456431     1.633493     2.614273
  H     -2.171624     1.616375     0.873737
  C     -4.401433    -0.492721     3.276039
  H     -3.894213    -2.200581     2.038485
  C     -4.254981     0.889983     3.511961
  H     -3.296611     2.710318     2.780998
  H     -5.002744    -1.101951     3.971071
  C     -3.256599    -0.817750    -1.598184
  C     -3.619611    -1.823701    -2.516087
  C     -3.641386     0.517453    -1.860773
  C     -4.360481    -1.498808    -3.667002
  H     -3.319454    -2.867700    -2.336291
  C     -4.380521     0.828329    -3.008641
  H     -3.353421     1.323431    -1.166595
  C     -4.756452    -0.173052    -3.934961
  H     -4.635185    -2.299767    -4.373155
  H     -4.672305     1.875501    -3.195416
  C     -0.837079     3.355196    -0.509465
  C     -2.046808     4.052267    -0.693944
  C     -0.215350     3.386564     0.757507
  C     -2.618421     4.782464     0.365130
  H     -2.550881     4.017102    -1.674173
  C     -0.783112     4.111376     1.814797
  H      0.702963     2.804068     0.921672
  C     -1.985948     4.817271     1.619809
  H     -3.567271     5.320182     0.209509
  H     -0.292137     4.102100     2.800633
  H     -2.437323     5.383212     2.450307
  C      6.900423    -4.235982    -0.028992
  H      6.947738    -4.777807     0.940056
  H      6.679717    -4.995568    -0.809315
  H      7.906482    -3.818993    -0.234391
  C      4.064086     5.058074    -3.145718
  H      5.076957     4.966301    -3.594490
  H      3.349756     5.173805    -3.988224
  H      4.042923     5.991349    -2.548780
  C     -5.571381     0.178331    -5.158624
  H     -5.151161     1.060491    -5.686023
  H     -5.617526    -0.662345    -5.879375
  H     -6.616029     0.438032    -4.879438
  C     -4.928314     1.568283     4.683365
  H     -5.769080     2.210720     4.340737
  H     -5.340855     0.835212     5.405275
  H     -4.222163     2.228799     5.229316
100
TSIsom_3 Entry4 SCF Done: -2843.03443635 A.U.
  Re     0.320987    -0.706672    -1.161013
  P      2.191236     0.197990     0.068601
  C      1.788778    -0.156575     1.811955
  C      2.645414     1.935545    -0.294317
  C      3.788283    -0.707199    -0.137639
  C      0.949429    -1.318881     1.860532
  C      2.352526     0.376836     2.988402
  C      2.955540     2.906028     0.677831
  C      2.696262     2.298564    -1.660525
  C      5.018350    -0.066490    -0.371314
  C      3.747792    -2.118195    -0.035520
  O      0.472695    -1.863349     0.753382
  C      0.673609    -1.889684     3.134111
  C      2.025475    -0.172426     4.237747
  H      3.069117     1.210309     2.941956
  H      2.904989     2.661836     1.746640
  C      3.290693     4.216190     0.291517
  C      3.033357     3.605716    -2.034550
  H      2.444645     1.548019    -2.428364
  H      5.066585     1.030140    -0.460296
  C      6.196295    -0.827328    -0.494736
  C      4.926004    -2.861994    -0.160470
  H      2.781285    -2.625226     0.122217
  H      0.026261    -2.777215     3.168307
  C      1.188133    -1.308677     4.295632
  H      2.441120     0.264099     5.158777
  H      3.514611     4.964472     1.069186
  C      3.331373     4.593281    -1.066106
  H      3.060231     3.870484    -3.104524
  H      7.154063    -0.312610    -0.677957
  C      6.173340    -2.232224    -0.391488
  H      4.879938    -3.960908    -0.082939
  H      0.938329    -1.751478     5.273843
  P     -2.012541    -0.963669    -0.114280
  C     -2.373787    -2.707629    -0.416224
  C     -3.453606    -0.074830    -0.826601
  C     -2.068551    -0.583564     1.675473
  C     -1.354603    -3.360158    -1.184475
  C     -3.549192    -3.387842    -0.032286
  C     -3.479185     0.128665    -2.224335
  C     -4.531027     0.388114    -0.046594
  C     -1.517318     0.648316     2.091955
  C     -2.563534    -1.474867     2.646522
  O     -0.321066    -2.711641    -1.687008
  C     -1.523631    -4.753366    -1.443496
  C     -3.703152    -4.751360    -0.318165
  H     -4.352042    -2.836749     0.486064
  H     -2.631883    -0.227332    -2.835191
  C     -4.557468     0.794092    -2.823020
  C     -5.611465     1.049305    -0.655964
  H     -4.513203     0.253236     1.046533
  H     -1.100511     1.341814     1.347827
  C     -1.464124     0.977757     3.450458
  C     -2.509292    -1.131389     4.008548
  H     -2.962211    -2.455247     2.346271
  H     -0.733463    -5.269630    -2.009692
  C     -2.671748    -5.424824    -1.013129
  H     -4.614164    -5.287004    -0.010117
  H     -4.559351     0.955296    -3.913978
  C     -5.643703     1.269798    -2.049417
  H     -6.444791     1.412809    -0.032018
  H     -1.008981     1.935873     3.748537
  C     -1.950851     0.090862     4.435761
  H     -2.886360    -1.845951     4.758920
  H     -2.780408    -6.499106    -1.237480
  C     -0.223093     0.967326    -1.443520
  C     -0.744509     2.310121    -1.771925
  H     -1.519425     2.193161    -2.562292
  H      0.093623     2.890996    -2.225357
  C     -1.318608     3.061699    -0.578493
  C     -2.709187     3.129634    -0.369022
  C     -0.456166     3.642345     0.374730
  H     -3.393653     2.699037    -1.114152
  C     -3.227359     3.724942     0.793861
  C     -0.972405     4.243575     1.534067
  H      0.629462     3.605649     0.212968
  H     -4.317544     3.745396     0.949662
  C     -2.361742     4.274562     1.754784
  H     -0.282993     4.683215     2.272674
  H     -2.768094     4.729220     2.672074
  C      0.812649    -0.938093    -3.211469
  H      0.288134    -0.974257    -4.174081
  C      1.928126    -1.094409    -2.571274
  H      3.000382    -1.306214    -2.662058
  C     -6.802870     1.979169    -2.711265
  H     -6.450763     2.783431    -3.391089
  H     -7.399246     1.273525    -3.329821
  H     -7.487479     2.434189    -1.967978
  C     -1.806421     0.423864     5.901634
  H     -2.413839    -0.245463     6.543430
  H     -0.743577     0.317722     6.212456
  H     -2.102216     1.472359     6.115075
  C      7.432609    -3.057618    -0.523239
  H      7.630698    -3.634495     0.405751
  H      7.342036    -3.798525    -1.346275
  H      8.321336    -2.427917    -0.727856
  C      3.650094     6.009709    -1.483485
  H      4.093928     6.595175    -0.653870
  H      4.355953     6.031613    -2.339674
  H      2.728747     6.539403    -1.810680
101
R - Entry5 SCF Done: -3530.94503428 A.U.
  Re     0.088455    -0.957184    -0.701186
  P     -1.779290     0.289763     0.067744
  P      1.909202     0.054032     0.529780
  O      1.700495    -1.538467    -1.934902
  O      0.280695     0.913535    -1.865893
  N     -1.055539    -1.665778    -2.386355
  C     -0.193098    -2.259361     0.487892
  C     -0.491269    -3.174532     1.612130
  H     -0.122657    -2.708784     2.554263
  H      0.100440    -4.110111     1.477820
  C     -1.971881    -3.509900     1.732767
  C     -2.771182    -2.928198     2.738345
  H     -2.320040    -2.224395     3.453880
  C     -4.142919    -3.226937     2.824778
  H     -4.750848    -2.758986     3.614769
  C     -4.736391    -4.105234     1.900804
  H     -5.811629    -4.334975     1.965576
  C     -3.946158    -4.691717     0.895142
  H     -4.400285    -5.385978     0.170364
  C     -2.573956    -4.400409     0.817100
  H     -1.953057    -4.875902     0.040138
  C      3.325363    -0.535636    -0.455609
  C      2.955250    -1.265258    -1.632983
  C      4.011277    -1.716183    -2.483826
  H      3.737488    -2.261801    -3.399406
  C      5.343971    -1.482959    -2.151840
  H      6.144590    -1.841168    -2.817828
  C      5.692710    -0.790983    -0.964428
  C      4.674318    -0.320618    -0.122207
  H      4.933401     0.225357     0.798716
  C      2.284176    -0.504960     2.250096
  C      2.473278    -1.893003     2.437962
  H      2.440519    -2.564000     1.563924
  C      2.696315    -2.411192     3.722592
  H      2.844359    -3.494484     3.856498
  C      2.732226    -1.548851     4.835207
  H      2.903398    -1.955817     5.844318
  C      2.562529    -0.166240     4.650846
  H      2.606374     0.516678     5.514162
  C      2.345687     0.358745     3.363085
  H      2.222652     1.443931     3.229775
  C      1.994522     1.892675     0.555754
  C      1.016762     2.614825     1.279437
  H      0.248146     2.082565     1.858614
  C      0.994614     4.017468     1.241407
  H      0.209214     4.568219     1.779003
  C      1.939070     4.713800     0.467832
  H      1.902031     5.813335     0.419848
  C      2.902990     4.002619    -0.266098
  H      3.635486     4.542197    -0.887076
  C      2.931722     2.597402    -0.227914
  H      3.674570     2.047402    -0.824630
  C     -1.441818     1.967695    -0.566044
  C     -0.379293     2.000953    -1.534091
  C     -0.051324     3.267199    -2.104210
  H      0.760707     3.304102    -2.845020
  C     -0.701746     4.425272    -1.684255
  H     -0.410632     5.399807    -2.105533
  C     -1.720687     4.377050    -0.701333
  C     -2.098664     3.137934    -0.159183
  H     -2.891522     3.094896     0.603771
  C     -2.172505     0.436385     1.861628
  C     -1.163966     0.135509     2.799482
  H     -0.192057    -0.231189     2.442186
  C     -1.399624     0.276637     4.176258
  H     -0.592305     0.040608     4.887818
  C     -2.661625     0.701839     4.629930
  H     -2.856309     0.805342     5.709202
  C     -3.677885     0.992252     3.700431
  H     -4.667930     1.323661     4.051806
  C     -3.436199     0.867103     2.321096
  H     -4.239505     1.087335     1.600232
  C     -3.389809    -0.180138    -0.714866
  C     -4.186422    -1.207621    -0.165929
  H     -3.931277    -1.637959     0.813047
  C     -5.298637    -1.696093    -0.870928
  H     -5.907439    -2.497790    -0.423851
  C     -5.616804    -1.175965    -2.138081
  H     -6.484313    -1.564606    -2.694886
  C     -4.819637    -0.158560    -2.694088
  H     -5.058875     0.250188    -3.688540
  C     -3.713583     0.340963    -1.987083
  H     -3.087937     1.133518    -2.427567
  C     -0.763026    -1.185759    -3.626537
  H      0.065921    -0.465036    -3.672514
  C     -1.487309    -1.567849    -4.762432
  H     -1.211624    -1.140538    -5.738074
  C     -2.544696    -2.482134    -4.636811
  H     -3.133412    -2.791499    -5.514160
  C     -2.832595    -2.988757    -3.357720
  H     -3.654558    -3.698788    -3.187926
  C     -2.073694    -2.562254    -2.266554
  H     -2.286645    -2.912671    -1.248740
  C     -2.302424     5.650958    -0.160999
  C      7.140271    -0.624010    -0.592409
  F      7.328319     0.375159     0.311766
  F      7.664641    -1.756259    -0.036490
  F      7.914201    -0.341656    -1.677918
  F     -1.517234     6.193396     0.829048
  F     -3.532485     5.469049     0.390064
  F     -2.418034     6.614231    -1.114059
94
Λ-cis A Entry5 SCF Done: -3360.0524744 A.U.
  Re    -0.147260    -0.154719    -0.924347
  P     -2.297667     0.608895    -0.006570
  P      2.139015    -1.036458    -0.902026
  C      0.442653     1.390576    -1.582428
  C      0.970897     2.695719    -1.993792
  H      1.916423     2.499265    -2.556450
  H      0.272720     3.180540    -2.713276
  C     -1.472000    -0.738388    -2.521144
  C     -0.337617    -1.317946    -2.712268
  C     -3.135895    -0.960263     0.333435
  C     -2.239335    -2.094700     0.368600
  C     -4.501756    -1.096245     0.645255
  C     -2.813055    -3.352829     0.743977
  C     -5.029684    -2.348386     0.994277
  H     -5.167813    -0.219240     0.620913
  C     -4.167225    -3.472077     1.044097
  H     -2.143246    -4.224954     0.787700
  H     -4.581545    -4.451291     1.330294
  O     -0.970872    -1.995727     0.073165
  O      0.411497     0.200777     1.085447
  C      2.616505    -0.729539     0.819659
  C      1.590591    -0.085072     1.586313
  C      3.858168    -1.061574     1.392697
  C      1.891432     0.259635     2.940296
  C      4.128214    -0.716785     2.724408
  H      4.618995    -1.592608     0.798806
  C      3.134764    -0.047856     3.486626
  H      1.108703     0.765415     3.525202
  H      3.352774     0.215986     4.533279
  H      0.257554    -1.994857    -3.333722
  H     -2.492623    -0.560967    -2.873992
  C      2.476974    -2.789695    -1.301454
  C      3.709293    -3.202436    -1.852973
  C      1.472275    -3.738216    -1.001258
  C      3.939149    -4.567090    -2.098643
  H      4.484797    -2.458296    -2.096156
  C      1.715230    -5.098810    -1.252009
  H      0.509485    -3.397912    -0.578932
  C      2.943968    -5.514532    -1.798177
  H      4.900373    -4.890773    -2.528341
  H      0.934459    -5.840917    -1.021642
  H      3.126431    -6.583144    -1.994265
  C      3.266669    -0.056547    -1.978484
  C      4.275699     0.774623    -1.451050
  C      3.013237    -0.045519    -3.369406
  C      5.016859     1.613273    -2.304484
  H      4.477204     0.780828    -0.369050
  C      3.759351     0.787017    -4.217192
  H      2.210713    -0.672988    -3.785955
  C      4.760927     1.622706    -3.685493
  H      5.796112     2.265564    -1.880325
  H      3.550518     0.792118    -5.298613
  H      5.339080     2.283413    -4.350465
  C     -2.211557     1.549019     1.576198
  C     -1.213923     2.534693     1.736603
  C     -3.109793     1.288334     2.632616
  C     -1.137506     3.271546     2.928974
  H     -0.470682     2.702071     0.945533
  C     -3.025096     2.025979     3.826086
  H     -3.868095     0.496824     2.539330
  C     -2.042974     3.020766     3.975128
  H     -0.350215     4.032616     3.035857
  H     -3.729462     1.813785     4.645908
  H     -1.976252     3.594282     4.913487
  C     -3.303637     1.653709    -1.132631
  C     -4.373591     1.136462    -1.893249
  C     -2.903962     2.997426    -1.315881
  C     -5.040283     1.958924    -2.820304
  H     -4.688098     0.089225    -1.765103
  C     -3.574232     3.811959    -2.240650
  H     -2.061679     3.408652    -0.736073
  C     -4.644471     3.295220    -2.995665
  H     -5.876825     1.547476    -3.406912
  H     -3.258595     4.859097    -2.373328
  H     -5.169579     3.936604    -3.720901
  C      1.236873     3.588137    -0.787206
  C      0.624915     4.849832    -0.657986
  C      2.049181     3.109567     0.263383
  C      0.833722     5.628573     0.495789
  H     -0.025701     5.224813    -1.465461
  C      2.257477     3.882171     1.414802
  H      2.494219     2.106645     0.186551
  C      1.653037     5.148609     1.532042
  H      0.347593     6.612834     0.586697
  H      2.880289     3.482059     2.230222
  H      1.812329     5.756550     2.436763
  C     -6.503573    -2.501128     1.246807
  C      5.483500    -0.979099     3.322721
  F     -7.195944    -2.808345     0.109054
  F     -6.770517    -3.493824     2.137560
  F     -7.059025    -1.355183     1.733302
  F      5.404249    -1.324753     4.635773
  F      6.148540    -1.973288     2.675758
  F      6.286764     0.126478     3.265966
94
TSIsom_3 Entry5 SCF Done: -3360.00216971 A.U.
  Re     0.124187    -1.632415    -0.764293
  P      2.286577    -1.020956     0.147812
  C      1.850688     0.185691     1.441591
  C      3.617675    -0.515283    -1.005545
  C      3.143328    -2.348146     1.135050
  C      0.625717    -0.268161     2.049966
  C      2.501747     1.338575     1.894530
  C      4.631560     0.414312    -0.689448
  C      3.658093    -1.189078    -2.247555
  C      4.497131    -2.679673     0.916720
  C      2.409049    -3.049125     2.122129
  O     -0.055588    -1.269628     1.523953
  C      0.172564     0.421090     3.208914
  C      1.976174     2.054357     2.984554
  H      3.389799     1.735138     1.385438
  H      4.659761     0.899419     0.294807
  C      5.625855     0.721295    -1.634982
  C      4.662880    -0.891631    -3.181749
  H      2.884979    -1.940529    -2.475524
  H      5.083784    -2.159164     0.145469
  C      5.113447    -3.686223     1.683794
  C      3.031344    -4.050424     2.882137
  H      1.342567    -2.820845     2.269630
  H     -0.754387     0.071854     3.686736
  C      0.832105     1.566249     3.654992
  H      6.399379     1.465046    -1.387593
  C      5.637661     0.078680    -2.885127
  H      4.680685    -1.416913    -4.149532
  H      6.171777    -3.933147     1.503425
  C      4.385063    -4.372051     2.668447
  H      2.448261    -4.589004     3.645826
  H      0.428738     2.131289     4.508532
  H      6.415002     0.325546    -3.625109
  H      4.868474    -5.160906     3.266297
  P     -1.652582     0.187752    -0.414868
  C     -3.006241    -0.779183     0.318082
  C     -2.483548     0.840528    -1.929043
  C     -1.321755     1.695234     0.572603
  C     -2.756885    -2.184180     0.262258
  C     -4.240993    -0.284847     0.769808
  C     -2.669876    -0.046049    -3.012477
  C     -3.004381     2.148651    -1.998915
  C     -0.211859     2.470689     0.172039
  C     -2.120549     2.127367     1.652482
  O     -1.680143    -2.679425    -0.324402
  C     -3.735630    -3.059657     0.815055
  C     -5.203315    -1.163871     1.292443
  H     -4.469729     0.789737     0.710138
  H     -2.270025    -1.071736    -2.947690
  C     -3.350585     0.381776    -4.163557
  C     -3.690876     2.570572    -3.151118
  H     -2.857048     2.845301    -1.159134
  H      0.429131     2.125415    -0.652731
  C      0.087806     3.669098     0.835923
  C     -1.819108     3.333734     2.306894
  H     -2.960187     1.514313     2.007546
  H     -3.526392    -4.139602     0.810685
  C     -4.930901    -2.552399     1.324683
  H     -3.487357    -0.312033    -5.008136
  C     -3.859003     1.693228    -4.237015
  H     -4.090813     3.595692    -3.202164
  H      0.974505     4.245045     0.531875
  C     -0.718030     4.106940     1.901525
  H     -2.442783     3.660406     3.153888
  H     -5.681297    -3.237397     1.748828
  H     -4.390499     2.028932    -5.141392
  H     -0.466592     5.035700     2.435612
  C      0.476629    -0.750730    -2.268482
  C      0.749093     0.047648    -3.483772
  H     -0.078011    -0.132749    -4.206391
  H      1.674575    -0.357095    -3.955975
  C      0.903034     1.545506    -3.236027
  C     -0.144820     2.433660    -3.546848
  C      2.081063     2.063520    -2.656710
  H     -1.058497     2.050704    -4.024488
  C     -0.038630     3.801651    -3.241907
  C      2.192130     3.431226    -2.356874
  H      2.917473     1.389999    -2.434148
  H     -0.880050     4.473343    -3.473663
  C      1.125306     4.304719    -2.636476
  H      3.116891     3.812624    -1.895574
  H      1.203317     5.374587    -2.387030
  C      0.248563    -3.529407    -1.744927
  H     -0.379673    -4.007872    -2.502754
  C      1.185560    -3.564312    -0.868758
  H      1.991095    -4.135235    -0.397732
  C     -6.538562    -0.641012     1.747430
  C      2.636612     3.330225     3.421268
  F     -7.482984    -0.703128     0.763932
  F     -7.032491    -1.350916     2.798235
  F     -6.470215     0.664424     2.133726
  F      3.661458     3.130502     4.298204
  F      1.762603     4.176542     4.034710
  F      3.172862     4.009364     2.360687
101
R - Entry6 SCF Done: -2935.37306962 A.U.
  Re     0.114967    -0.352571    -0.981097
  P     -1.290397     0.824456     0.532266
  P      2.208659    -0.439981     0.226538
  O      1.427660    -0.685849    -2.591708
  O      0.775017     1.728166    -1.271311
  N     -1.261049     0.044496    -2.589704
  C     -0.466021    -1.941572    -0.403313
  C     -0.947746    -3.159313     0.288538
  H     -0.422748    -3.243232     1.267211
  H     -0.641406    -4.053121    -0.304111
  C     -2.455537    -3.171711     0.499025
  C     -3.016267    -2.926940     1.769652
  H     -2.355515    -2.729117     2.627052
  C     -4.411517    -2.914769     1.947000
  H     -4.828966    -2.715925     2.946502
  C     -5.266722    -3.138861     0.853546
  H     -6.359451    -3.123171     0.991221
  C     -4.716383    -3.385311    -0.417844
  H     -5.377613    -3.566424    -1.280189
  C     -3.322321    -3.407466    -0.590627
  H     -2.893147    -3.617076    -1.584154
  C      3.350791    -0.841453    -1.130901
  C      2.728888    -0.870301    -2.417464
  C      3.574405    -1.132506    -3.536353
  H      3.114732    -1.148989    -4.536645
  C      4.937365    -1.377403    -3.359978
  H      5.560083    -1.585327    -4.247431
  C      5.550965    -1.380233    -2.077980
  C      4.728729    -1.107462    -0.972898
  H      5.162856    -1.096729     0.042198
  C      2.495598    -1.762519     1.485950
  C      2.297060    -3.094560     1.057003
  H      2.037938    -3.284476     0.002454
  C      2.421477    -4.158678     1.962921
  H      2.263113    -5.192413     1.616557
  C      2.746924    -3.905558     3.309527
  H      2.839750    -4.740348     4.022270
  C      2.963918    -2.584534     3.736584
  H      3.234168    -2.379305     4.784831
  C      2.845851    -1.514839     2.829296
  H      3.023809    -0.484928     3.173368
  C      2.796825     1.128093     0.993403
  C      2.092899     1.664295     2.096439
  H      1.232723     1.126708     2.520788
  C      2.465441     2.901634     2.644508
  H      1.896316     3.311867     3.492590
  C      3.530203     3.627316     2.083962
  H      3.810100     4.607360     2.501661
  C      4.216405     3.112200     0.971366
  H      5.037907     3.686321     0.514052
  C      3.853101     1.869050     0.424667
  H      4.379715     1.479579    -0.459506
  C     -0.542983     2.483712     0.595821
  C      0.443511     2.686176    -0.423453
  C      1.070601     3.964611    -0.468938
  H      1.840767     4.133217    -1.236503
  C      0.748920     4.948538     0.467027
  H      1.275556     5.917427     0.423074
  C     -0.213268     4.739832     1.490654
  C     -0.861762     3.493918     1.524734
  H     -1.615567     3.293223     2.305422
  C     -1.541933     0.237452     2.263075
  C     -0.606296    -0.663927     2.810500
  H      0.212668    -1.033646     2.178494
  C     -0.728353    -1.110380     4.135983
  H      0.020457    -1.811098     4.538801
  C     -1.808878    -0.674125     4.924400
  H     -1.917843    -1.029953     5.961335
  C     -2.754864     0.215957     4.382015
  H     -3.604587     0.557328     4.994703
  C     -2.621161     0.676919     3.060379
  H     -3.370914     1.365677     2.639757
  C     -3.009565     1.117677    -0.094409
  C     -4.027461     0.159386     0.098707
  H     -3.850196    -0.706699     0.752069
  C     -5.264729     0.295778    -0.552082
  H     -6.044515    -0.464410    -0.386316
  C     -5.493132     1.381015    -1.416641
  H     -6.459947     1.483235    -1.935006
  C     -4.477914     2.333614    -1.621169
  H     -4.645803     3.182657    -2.302707
  C     -3.243997     2.207438    -0.962098
  H     -2.447729     2.950735    -1.127667
  C     -0.907320     0.949202    -3.544183
  H      0.083261     1.408787    -3.414408
  C     -1.761431     1.287022    -4.601201
  H     -1.425966     2.031078    -5.339108
  C     -3.021376     0.676238    -4.699632
  H     -3.713000     0.931875    -5.517246
  C     -3.376223    -0.268560    -3.721002
  H     -4.352551    -0.773953    -3.731387
  C     -2.478717    -0.556899    -2.691608
  H     -2.729609    -1.266050    -1.892612
  C      7.027793    -1.671340    -1.926359
  H      7.283545    -2.692505    -2.285573
  H      7.648370    -0.961082    -2.515435
  H      7.351696    -1.600046    -0.868160
  C     -0.498846     5.817961     2.512399
  H      0.395800     6.032272     3.138507
  H     -0.787523     6.777331     2.030540
  H     -1.320907     5.526155     3.197255
94
Λ-cis A Entry6 SCF Done: -2764.48187292 A.U.
  Re    -0.027409    -0.457444    -0.622989
  P     -2.400277    -0.157442    -0.050819
  P      2.374483    -0.737137    -0.228682
  C      0.273124     1.093919    -1.446580
  C      0.539919     2.430125    -1.991840
  H      1.572105     2.404690    -2.420183
  H     -0.146873     2.641796    -2.842703
  C     -0.951713    -1.539820    -2.244825
  C      0.301026    -1.838941    -2.227824
  C     -2.887911    -1.828866     0.435088
  C     -1.763460    -2.684270     0.718058
  C     -4.218549    -2.269474     0.632984
  C     -2.074116    -3.992376     1.207762
  C     -4.501487    -3.561406     1.103090
  H     -5.054144    -1.584089     0.408189
  C     -3.393510    -4.404974     1.388839
  H     -1.231762    -4.663965     1.435497
  H     -3.586312    -5.424852     1.764779
  O     -0.519361    -2.306383     0.538693
  O      0.154707     0.275560     1.349718
  C      2.533055    -0.121252     1.464128
  C      1.294972     0.341986     2.008570
  C      3.731748    -0.070499     2.212375
  C      1.330974     0.913370     3.316027
  C      3.756862     0.479485     3.503060
  H      4.659868    -0.473220     1.770489
  C      2.529728     0.976581     4.026380
  H      0.385717     1.291755     3.734384
  H      2.526209     1.419205     5.037479
  H      1.115142    -2.419711    -2.673426
  H     -1.928557    -1.666816    -2.721175
  C      3.151547    -2.392271    -0.337819
  C      4.503123    -2.560796    -0.708915
  C      2.357802    -3.512432     0.001395
  C      5.063567    -3.849739    -0.734880
  H      5.114259    -1.686174    -0.984583
  C      2.930360    -4.794872    -0.028473
  H      1.297162    -3.364576     0.277105
  C      4.278711    -4.966126    -0.394348
  H      6.118148    -3.981916    -1.025044
  H      2.313950    -5.669944     0.232250
  H      4.719740    -5.975540    -0.418586
  C      3.379917     0.347636    -1.327399
  C      4.070831     1.472615    -0.833505
  C      3.331672     0.119008    -2.721668
  C      4.698600     2.363166    -1.724519
  H      4.106072     1.662039     0.250397
  C      3.964665     1.005570    -3.606098
  H      2.773280    -0.743423    -3.116331
  C      4.646547     2.133708    -3.109389
  H      5.226247     3.245084    -1.328558
  H      3.915508     0.821898    -4.691076
  H      5.133544     2.835129    -3.805133
  C     -2.743332     0.970870     1.366756
  C     -2.044793     2.193758     1.460167
  C     -3.666492     0.618438     2.373368
  C     -2.295042     3.068556     2.529147
  H     -1.273775     2.446170     0.719855
  C     -3.909508     1.495621     3.444577
  H     -4.183252    -0.352225     2.335716
  C     -3.229205     2.723569     3.521964
  H     -1.736288     4.014670     2.585801
  H     -4.630526     1.210644     4.227309
  H     -3.418109     3.407464     4.365060
  C     -3.459871     0.463285    -1.418605
  C     -4.264637    -0.396673    -2.195785
  C     -3.365096     1.830013    -1.767695
  C     -4.971108     0.108133    -3.303283
  H     -4.337513    -1.464180    -1.936196
  C     -4.073980     2.327446    -2.871469
  H     -2.728798     2.508926    -1.177273
  C     -4.879249     1.468048    -3.643158
  H     -5.598082    -0.570916    -3.902819
  H     -3.995844     3.394926    -3.132802
  H     -5.434065     1.860426    -4.510081
  C      0.433584     3.501277    -0.912662
  C     -0.438735     4.598469    -1.048902
  C      1.163793     3.352140     0.286219
  C     -0.567375     5.541080    -0.011368
  H     -1.028566     4.713204    -1.973605
  C      1.035980     4.287917     1.322411
  H      1.808556     2.471075     0.418816
  C      0.172537     5.390447     1.174140
  H     -1.255709     6.393180    -0.128632
  H      1.598364     4.138206     2.257489
  H      0.066402     6.124774     1.988537
  C     -5.919534    -4.049686     1.300681
  H     -6.149293    -4.919779     0.646758
  H     -6.096420    -4.381925     2.347004
  H     -6.661051    -3.257130     1.072241
  C      5.025361     0.536695     4.325036
  H      4.944796    -0.086028     5.243020
  H      5.901467     0.171368     3.751822
  H      5.250428     1.572578     4.660325
94
TSIsom_3 Entry6 SCF Done: -2764.43133182 A.U.
  Re     0.160064    -0.783858    -1.172252
  P      2.290174    -0.332601    -0.132057
  C      1.908424    -0.294194     1.648882
  C      3.231924     1.103128    -0.780987
  C      3.525707    -1.708969    -0.223413
  C      0.774884    -1.136303     1.886351
  C      2.666580     0.219628     2.721521
  C      3.907551     2.045335     0.021265
  C      3.282996     1.228097    -2.188851
  C      4.874450    -1.511953    -0.578304
  C      3.063669    -3.006253     0.100566
  O      0.089770    -1.669841     0.885773
  C      0.426696    -1.404389     3.238541
  C      2.281311    -0.003808     4.055071
  H      3.586663     0.793675     2.532797
  H      3.863915     1.978085     1.115774
  C      4.610788     3.107805    -0.575982
  C      3.989647     2.287188    -2.779646
  H      2.743415     0.497989    -2.814763
  H      5.239831    -0.506317    -0.838438
  C      5.760504    -2.605994    -0.602890
  C      3.952547    -4.090410     0.073042
  H      2.001382    -3.158476     0.353811
  H     -0.444936    -2.047406     3.426152
  C      1.151564    -0.831096     4.283136
  H      5.120874     3.847004     0.061389
  C      4.652916     3.232373    -1.974441
  H      4.016885     2.378159    -3.876988
  H      6.814594    -2.446784    -0.881078
  C      5.302681    -3.893321    -0.277897
  H      3.586897    -5.099035     0.322341
  H      0.836994    -1.029072     5.321894
  H      5.199600     4.068105    -2.438817
  H      5.997125    -4.748193    -0.301485
  P     -2.059955    -0.170937    -0.025254
  C     -2.956679    -1.737328    -0.077163
  C     -3.217924     1.020196    -0.817232
  C     -1.894460     0.432881     1.698389
  C     -2.242467    -2.757490    -0.779182
  C     -4.256079    -1.964792     0.427246
  C     -3.275037     1.030766    -2.228573
  C     -4.055192     1.881445    -0.078587
  C     -0.983533     1.487068     1.926871
  C     -2.595818    -0.128288     2.784954
  O     -1.097049    -2.530269    -1.397362
  C     -2.852599    -4.045512    -0.840323
  C     -4.859699    -3.230187     0.342616
  H     -4.811765    -1.128715     0.886476
  H     -2.612664     0.356216    -2.797820
  C     -4.152758     1.902064    -2.893306
  C     -4.936761     2.749183    -0.747307
  H     -4.000477     1.886832     1.021487
  H     -0.405670     1.902257     1.088880
  C     -0.791480     1.987631     3.222691
  C     -2.403816     0.381395     4.081417
  H     -3.272643    -0.980330     2.623571
  H     -2.304974    -4.850896    -1.353155
  C     -4.116828    -4.263069    -0.289532
  H     -4.187873     1.911295    -3.994367
  C     -4.983657     2.765983    -2.152982
  H     -5.585769     3.423279    -0.165680
  H     -0.067263     2.801242     3.381125
  C     -1.504671     1.438992     4.302949
  H     -2.950851    -0.065444     4.926912
  H     -4.563948    -5.269536    -0.364707
  H     -5.668119     3.453642    -2.674502
  H     -1.347109     1.824806     5.322693
  C      0.124195     0.924006    -1.683649
  C      0.012576     2.313864    -2.171846
  H     -0.811286     2.351057    -2.919296
  H      0.954799     2.551798    -2.720492
  C     -0.227159     3.339938    -1.072072
  C     -1.513715     3.862987    -0.840550
  C      0.830390     3.732066    -0.224813
  H     -2.343097     3.583575    -1.506368
  C     -1.749240     4.725432     0.243922
  C      0.598557     4.599927     0.854596
  H      1.840472     3.340718    -0.405979
  H     -2.768105     5.104589     0.420677
  C     -0.697253     5.089603     1.101364
  H      1.435290     4.888903     1.510648
  H     -0.885100     5.756405     1.957673
  C      0.431839    -1.427898    -3.176141
  H     -0.141271    -1.430675    -4.111195
  C      1.485359    -1.832208    -2.540380
  H      2.434519    -2.376235    -2.616813
  C     -6.243136    -3.496186     0.894088
  H     -6.937064    -3.857983     0.104008
  H     -6.225814    -4.277056     1.686005
  H     -6.689566    -2.582516     1.336861
  C      3.036325     0.609194     5.213496
  H      2.422275     1.373435     5.739915
  H      3.316057    -0.153854     5.971372
  H      3.969225     1.107639     4.879242
119
R - Entry7 SCF Done: -2871.26047862 A.U.
  Re    -0.047733    -0.694133    -0.887210
  P      1.216146    -0.219295     1.117835
  P     -2.229974     0.328319    -0.370839
  O     -1.264509    -1.770173    -2.206737
  O     -0.738753    -2.270994     0.500479
  N      1.348715    -2.215222    -1.525034
  C      0.653027     0.582886    -1.919872
  C      1.310940     1.507704    -2.876140
  H      0.568352     2.264226    -3.216474
  H      1.572403     0.916839    -3.784328
  C      2.550566     2.203471    -2.334790
  C      2.438463     3.208730    -1.349999
  H      1.438406     3.533045    -1.021131
  C      3.584563     3.793330    -0.788074
  H      3.477514     4.574363    -0.018522
  C      4.865325     3.388660    -1.208141
  H      5.764095     3.843615    -0.763201
  C      4.988381     2.409949    -2.208756
  H      5.985620     2.096595    -2.556071
  C      3.838138     1.823131    -2.765850
  H      3.940446     1.048115    -3.543620
  C     -3.277991    -0.576466    -1.574955
  C     -2.566817    -1.563681    -2.334014
  C     -3.304471    -2.365372    -3.255335
  H     -2.745852    -3.113514    -3.838652
  C     -4.684889    -2.209464    -3.396912
  H     -5.230595    -2.844704    -4.114316
  C     -5.389351    -1.259716    -2.623971
  H     -6.480562    -1.153121    -2.722547
  C     -4.680544    -0.459912    -1.717431
  H     -5.235681     0.256140    -1.093654
  C      0.404806    -1.273807     2.368210
  C     -0.448783    -2.273789     1.787651
  C     -1.000485    -3.260513     2.656784
  H     -1.639183    -4.038169     2.210548
  C     -0.771155    -3.209090     4.036100
  H     -1.227969    -3.972788     4.687061
  C      0.018772    -2.186911     4.606417
  H      0.181613    -2.145287     5.694226
  C      0.615660    -1.236170     3.763215
  H      1.264512    -0.458429     4.195338
  C      0.990319    -3.526222    -1.389773
  H      0.040780    -3.696087    -0.861288
  C      1.786668    -4.575028    -1.865056
  H      1.442962    -5.609610    -1.715337
  C      2.994778    -4.295368    -2.522674
  H      3.637146    -5.103608    -2.904575
  C      3.355187    -2.944359    -2.680552
  H      4.286780    -2.651795    -3.187787
  C      2.518067    -1.947343    -2.176736
  H      2.781011    -0.885475    -2.267108
  C     -2.941939    -0.081631     1.354845
  C     -3.744846     1.034184     2.055533
  C     -3.735007    -1.406262     1.357451
  H     -2.017566    -0.248644     1.950794
  C     -4.135253     0.615743     3.485747
  H     -4.669579     1.255210     1.475797
  H     -3.165015     1.979966     2.101828
  C     -4.134536    -1.810000     2.788611
  H     -4.653796    -1.288943     0.743159
  H     -3.132337    -2.200662     0.872974
  C     -4.929766    -0.699391     3.490888
  H     -4.713463     1.431633     3.972185
  H     -3.205192     0.482796     4.085531
  H     -4.719391    -2.754984     2.758739
  H     -3.215295    -2.027083     3.374654
  H     -5.183473    -0.995481     4.532058
  H     -5.898814    -0.542055     2.962042
  C     -2.521468     2.195141    -0.590718
  C     -1.418359     2.850949    -1.432003
  C     -3.913416     2.608870    -1.109002
  H     -2.421501     2.596247     0.440790
  C     -1.564162     4.379978    -1.487499
  H     -1.452478     2.427205    -2.460558
  H     -0.433849     2.567206    -1.010581
  C     -4.056653     4.142765    -1.146772
  H     -4.061301     2.194397    -2.130036
  H     -4.714478     2.179157    -0.474337
  C     -2.953834     4.796613    -1.993925
  H     -0.763263     4.813085    -2.126245
  H     -1.407491     4.793740    -0.464114
  H     -5.061966     4.414832    -1.534982
  H     -4.003772     4.539648    -0.106236
  H     -3.059249     5.903056    -1.988847
  H     -3.068091     4.472592    -3.053982
  C      2.994981    -0.843667     1.072230
  C      3.889180     0.088149     0.235070
  C      3.675697    -1.246572     2.396007
  H      2.855943    -1.783895     0.491080
  C      5.255733    -0.556522    -0.041989
  H      4.046981     1.052118     0.767470
  H      3.379090     0.357235    -0.709284
  C      5.050952    -1.884163     2.112668
  H      3.813438    -0.357494     3.048882
  H      3.035337    -1.956255     2.958522
  C      5.950077    -0.962854     1.269071
  H      5.890339     0.143206    -0.627412
  H      5.106569    -1.460770    -0.676632
  H      5.551071    -2.148298     3.069753
  H      4.896659    -2.842421     1.564656
  H      6.924725    -1.455286     1.060424
  H      6.181976    -0.043360     1.855754
  C      1.289693     1.554710     1.723837
  C     -0.125917     2.042892     2.068729
  C      2.274941     1.944231     2.844133
  H      1.614413     2.073315     0.792928
  C     -0.162797     3.561581     2.287105
  H     -0.483812     1.517415     2.983013
  H     -0.809941     1.747089     1.254016
  C      2.246658     3.469134     3.074276
  H      1.998245     1.425542     3.788591
  H      3.306995     1.626603     2.597010
  C      0.830140     3.983542     3.383140
  H     -1.194953     3.888779     2.540975
  H      0.100509     4.069816     1.330411
  H      2.947738     3.742694     3.892320
  H      2.625786     3.971412     2.154840
  H      0.835690     5.088136     3.506807
  H      0.493583     3.559237     4.357097
112
Λ-cis A Entry7 SCF Done: -2700.38706242 A.U.
  Re     0.279083    -0.324037    -0.615094
  P     -2.129321    -0.815535    -0.219600
  P      2.584812     0.187715     0.079936
  C      0.029599     1.293618    -1.326432
  C     -0.314062     2.664380    -1.739001
  H      0.640415     3.207151    -1.941244
  H     -0.869782     2.652282    -2.704550
  C     -0.047206    -1.569684    -2.334648
  C      1.216611    -1.334443    -2.256590
  C     -2.052623    -2.484722     0.480298
  C     -0.718825    -2.965636     0.732897
  C     -3.183067    -3.254963     0.834568
  C     -0.599605    -4.255403     1.340028
  C     -3.034860    -4.516489     1.426087
  H     -4.194350    -2.851987     0.651982
  C     -1.730221    -5.004713     1.673242
  H      0.416127    -4.633536     1.535173
  H     -3.918470    -5.113825     1.697941
  H     -1.600814    -5.995303     2.140363
  O      0.354307    -2.270456     0.429588
  O      0.030501     0.313962     1.397818
  C      2.275043     1.151623     1.594234
  C      0.943027     0.975309     2.085137
  C      3.218500     1.904420     2.325592
  C      0.610837     1.558063     3.343188
  C      2.863717     2.499972     3.544937
  H      4.243912     2.025263     1.941358
  C      1.556571     2.309135     4.047739
  H     -0.410124     1.417228     3.725488
  H      3.597769     3.097784     4.106238
  H      1.272787     2.761569     5.012300
  H      2.191139    -1.485173    -2.724894
  H     -0.835530    -2.070246    -2.899335
  C     -1.110696     3.383950    -0.655522
  C     -2.408733     3.875911    -0.896989
  C     -0.558593     3.514821     0.635776
  C     -3.135739     4.503689     0.131264
  H     -2.852658     3.776355    -1.901429
  C     -1.286164     4.128165     1.665922
  H      0.446105     3.113274     0.839246
  C     -2.576478     4.631322     1.414859
  H     -4.148987     4.886104    -0.070276
  H     -0.838844     4.200976     2.669621
  H     -3.149783     5.114286     2.221862
  C     -2.887826     0.338287     1.090311
  C     -4.351551     0.765783     0.849849
  C     -2.729645    -0.258369     2.506507
  H     -2.235068     1.237045     1.025234
  C     -4.838813     1.735367     1.944566
  H     -5.008862    -0.135158     0.846228
  H     -4.467335     1.258874    -0.138592
  C     -3.182439     0.751492     3.573842
  H     -3.347513    -1.179522     2.591126
  H     -1.677871    -0.563429     2.665220
  C     -4.646105     1.166127     3.357952
  H     -5.904849     1.995407     1.763844
  H     -4.260747     2.679714     1.853136
  H     -3.037654     0.320585     4.588184
  H     -2.537606     1.658948     3.515138
  H     -4.964428     1.910737     4.119922
  H     -5.301895     0.274994     3.494371
  C     -3.359740    -0.798622    -1.637413
  C     -3.070249     0.409326    -2.553403
  C     -3.530599    -2.099984    -2.448613
  H     -4.339879    -0.621083    -1.144560
  C     -4.163272     0.571592    -3.623107
  H     -2.077062     0.260529    -3.033408
  H     -2.977864     1.334559    -1.944766
  C     -4.642853    -1.920950    -3.499515
  H     -2.589965    -2.364109    -2.973182
  H     -3.753754    -2.953423    -1.777298
  C     -4.357587    -0.725984    -4.426891
  H     -3.912992     1.417671    -4.299638
  H     -5.123054     0.841288    -3.124386
  H     -4.757731    -2.855004    -4.090624
  H     -5.615421    -1.757732    -2.979556
  H     -5.175685    -0.604905    -5.169404
  H     -3.431071    -0.933626    -5.010904
  C      3.604177     1.305715    -1.039533
  C      5.121330     1.303303    -0.748766
  C      3.355182     1.112983    -2.549963
  H      3.194505     2.304440    -0.758116
  C      5.839466     2.397358    -1.562143
  H      5.540152     0.308718    -1.023699
  H      5.327480     1.440526     0.332878
  C      4.062157     2.211998    -3.362840
  H      3.751341     0.120633    -2.863195
  H      2.266216     1.101226    -2.760276
  C      5.571329     2.250611    -3.069012
  H      6.930736     2.367367    -1.353760
  H      5.480929     3.394940    -1.218694
  H      3.878108     2.057834    -4.447941
  H      3.611166     3.198587    -3.105168
  H      6.060066     3.074093    -3.632930
  H      6.035250     1.303846    -3.430502
  C      3.659111    -1.238267     0.649895
  C      3.112921    -1.835690     1.968685
  C      3.781454    -2.322431    -0.439781
  H      4.665048    -0.801875     0.851917
  C      3.974236    -3.024652     2.429786
  H      2.066364    -2.166748     1.793995
  H      3.084137    -1.055801     2.757250
  C      4.646888    -3.502086     0.037185
  H      2.757914    -2.690219    -0.671647
  H      4.199257    -1.892748    -1.377629
  C      4.089156    -4.101599     1.338330
  H      3.543283    -3.455452     3.359278
  H      4.996195    -2.664387     2.695256
  H      4.701003    -4.274314    -0.760626
  H      5.691572    -3.152051     0.209902
  H      4.725682    -4.944960     1.683667
  H      3.078316    -4.524024     1.136789
112
TSIsom_3 Entry7 SCF Done: -2700.33856675 A.U.
  Re     0.192942    -0.692487    -1.065720
  P      2.293708     0.048679    -0.081134
  C      2.041557    -0.193756     1.708244
  C      1.100704    -1.260678     1.906319
  C      2.771263     0.333712     2.793626
  O      0.436751    -1.773969     0.892708
  C      0.915278    -1.751160     3.233214
  C      2.550396    -0.144403     4.096558
  H      3.523921     1.118330     2.630322
  H      0.202752    -2.577180     3.381104
  C      1.625590    -1.191401     4.301419
  H      3.103833     0.287233     4.944166
  H      1.458685    -1.578067     5.320309
  P     -2.059831    -0.666245     0.196596
  C     -2.476983    -2.429852     0.229964
  C     -1.653685    -3.189380    -0.665054
  C     -3.483552    -3.062486     0.989532
  O     -0.735715    -2.620906    -1.430159
  C     -1.868948    -4.595552    -0.737070
  C     -3.681633    -4.449366     0.902281
  H     -4.119742    -2.466617     1.661986
  H     -1.227258    -5.179049    -1.414684
  C     -2.864607    -5.205123     0.033631
  H     -4.462783    -4.937793     1.504859
  H     -3.010986    -6.295634    -0.040845
  C     -0.184617     1.014361    -1.410175
  C     -0.558604     2.355503    -1.915546
  H     -1.283287     2.208556    -2.749268
  H      0.351153     2.799352    -2.386707
  C     -1.143237     3.326462    -0.895758
  C     -2.522039     3.620266    -0.898671
  C     -0.334606     3.921280     0.095390
  H     -3.164291     3.191684    -1.684357
  C     -3.087215     4.447427     0.088387
  C     -0.890353     4.757027     1.076413
  H      0.744820     3.710063     0.116674
  H     -4.169575     4.651531     0.074365
  C     -2.273867     5.011278     1.086346
  H     -0.240327     5.202111     1.845958
  H     -2.714295     5.654206     1.864353
  C      0.392358    -1.048912    -3.140329
  H     -0.250727    -1.033521    -4.029536
  C      1.546674    -1.361500    -2.638668
  H      2.534336    -1.752591    -2.911774
  C      3.776226    -1.049038    -0.439010
  C      5.078398    -0.623998     0.270020
  C      3.436427    -2.522222    -0.121480
  H      3.931255    -0.949535    -1.535543
  C      6.240771    -1.567435    -0.100589
  H      4.918463    -0.643523     1.371126
  H      5.352239     0.417226     0.001876
  C      4.597507    -3.451167    -0.512865
  H      3.245976    -2.616667     0.970762
  H      2.495436    -2.824123    -0.625228
  C      5.901878    -3.038395     0.189049
  H      7.159649    -1.260499     0.444691
  H      6.466779    -1.451341    -1.186052
  H      4.335236    -4.502389    -0.267186
  H      4.743541    -3.414648    -1.617677
  H      6.742204    -3.697155    -0.119768
  H      5.780811    -3.174701     1.288344
  C      2.762624     1.798058    -0.551339
  C      3.647765     2.643475     0.386670
  C      3.266574     1.812161    -2.011249
  H      1.759122     2.268029    -0.546701
  C      3.811802     4.073911    -0.167220
  H      4.650197     2.180434     0.506557
  H      3.190068     2.689507     1.395428
  C      3.422612     3.252337    -2.529918
  H      4.255668     1.303806    -2.067076
  H      2.570643     1.228831    -2.653580
  C      4.337670     4.078245    -1.611383
  H      4.483139     4.656762     0.499250
  H      2.825094     4.591629    -0.141846
  H      3.812192     3.240159    -3.570304
  H      2.419920     3.737620    -2.576992
  H      4.432269     5.119806    -1.986621
  H      5.363455     3.642316    -1.630448
  C     -3.461574     0.179537    -0.712754
  C     -3.357677    -0.146970    -2.222152
  C     -4.886534    -0.136816    -0.210152
  H     -3.254744     1.262435    -0.558749
  C     -4.422439     0.600373    -3.043483
  H     -3.485618    -1.245906    -2.353438
  H     -2.340750     0.082497    -2.600156
  C     -5.943570     0.638910    -1.020015
  H     -5.069422    -1.228806    -0.319857
  H     -4.993884     0.095008     0.866928
  C     -5.842077     0.327400    -2.521454
  H     -4.338120     0.320735    -4.116031
  H     -4.220563     1.696457    -2.992536
  H     -6.960576     0.400875    -0.639577
  H     -5.795796     1.732562    -0.858994
  H     -6.591137     0.913975    -3.096493
  H     -6.087754    -0.746831    -2.685842
  C     -1.930652    -0.000276     1.938572
  C     -1.199755     1.356753     1.947238
  C     -3.203095     0.090947     2.806228
  H     -1.264881    -0.759999     2.399539
  C     -0.831530     1.786077     3.374467
  H     -1.862525     2.123260     1.488402
  H     -0.289390     1.309595     1.318688
  C     -2.832493     0.498261     4.247144
  H     -3.888286     0.858136     2.381363
  H     -3.754985    -0.870632     2.816162
  C     -2.071727     1.834912     4.280347
  H     -0.329590     2.777606     3.344124
  H     -0.088311     1.065499     3.783506
  H     -3.751158     0.553962     4.870992
  H     -2.193957    -0.298889     4.691841
  H     -1.788570     2.093994     5.323734
  H     -2.748679     2.646599     3.924751
67
R - Entry8 SCF Done: -2089.84122113 A.U.
  Re    -0.269746    -0.026019     0.459508
  P      1.414880     0.953293    -0.908987
  P     -1.034950    -1.680046    -1.088685
  O     -2.168383    -0.393265     1.293992
  O     -1.475494     1.320212    -0.791368
  N     -0.286934     1.604181     1.874400
  C      0.860897    -1.134280     1.286849
  C      1.865495    -2.047488     1.875799
  H      1.440066    -3.076570     1.912309
  H      2.035599    -1.751010     2.937552
  C      3.177442    -2.037737     1.108201
  C      3.447338    -3.004497     0.117937
  H      2.719103    -3.811466    -0.061329
  C      4.628994    -2.942847    -0.641886
  H      4.824280    -3.705451    -1.412463
  C      5.557001    -1.908964    -0.423220
  H      6.480151    -1.856909    -1.021378
  C      5.301234    -0.944606     0.569170
  H      6.025814    -0.135381     0.752915
  C      4.121409    -1.012693     1.328779
  H      3.923134    -0.258534     2.108461
  C     -2.661292    -2.083306    -0.373709
  C     -2.994836    -1.293384     0.777489
  C     -4.272042    -1.511083     1.374036
  H     -4.536557    -0.906663     2.255398
  C     -5.151494    -2.465702     0.854119
  H     -6.130775    -2.614177     1.338986
  C     -4.810360    -3.241890    -0.277214
  H     -5.512527    -3.990050    -0.676107
  C     -3.563551    -3.038653    -0.885604
  H     -3.286954    -3.631070    -1.775497
  C      0.457422     2.014918    -2.042851
  C     -0.950844     2.034440    -1.771038
  C     -1.774109     2.841871    -2.611117
  H     -2.856730     2.855217    -2.410167
  C     -1.215380     3.586586    -3.655497
  H     -1.874430     4.201909    -4.290397
  C      0.174102     3.561906    -3.912554
  H      0.600834     4.151201    -4.738715
  C      1.002106     2.773645    -3.098717
  H      2.089132     2.747249    -3.290705
  C     -1.376773     2.422742     1.915799
  H     -2.143932     2.218617     1.154351
  C     -1.498668     3.455869     2.853460
  H     -2.400028     4.086734     2.835000
  C     -0.481869     3.663611     3.798269
  H     -0.557104     4.466819     4.547336
  C      0.637951     2.811136     3.761008
  H      1.467136     2.921209     4.476060
  C      0.700146     1.806278     2.793560
  H      1.558728     1.122758     2.720487
  C     -1.376077    -1.173222    -2.829263
  H     -0.428061    -0.925447    -3.347413
  C     -0.107487    -3.263020    -1.266450
  H      0.888123    -3.050333    -1.704915
  C      2.671345     2.084988    -0.148044
  H      2.141427     2.812902     0.497049
  C      2.479744    -0.103043    -1.986028
  H      3.150612    -0.713152    -1.352355
  H     -2.003715    -0.262738    -2.789462
  H     -0.654768    -3.984817    -1.906257
  H      0.028941    -3.693089    -0.255455
  H     -1.909004    -1.977042    -3.376590
  H      1.827538    -0.777744    -2.573201
  H      3.238481     2.630927    -0.929457
  H      3.373805     1.488439     0.466579
  H      3.086178     0.516132    -2.678134
60
Λ-cis A Entry8 SCF Done: -1919.00053104 A.U.
  Re    -0.308183    -0.342843    -0.940820
  P     -1.471996     1.630754    -0.048390
  P      0.825718    -2.483381    -0.715037
  C      1.041824     0.542836    -1.705900
  C      2.176172     1.413663    -2.061931
  H      3.048954     0.762549    -2.304930
  H      1.957468     1.996620    -2.986206
  C     -1.830572    -0.207276    -2.450634
  C     -1.188495    -1.311681    -2.632326
  C     -2.879871     0.865983     0.800404
  C     -2.845397    -0.573155     0.850038
  C     -3.915875     1.595000     1.423379
  C     -3.904689    -1.218711     1.561265
  C     -4.945467     0.933315     2.105384
  H     -3.914953     2.698152     1.375286
  C     -4.923553    -0.479719     2.167127
  H     -3.889499    -2.318611     1.609821
  H     -5.754012     1.503685     2.587578
  H     -5.726553    -1.011604     2.704301
  O     -1.899786    -1.279406     0.268779
  O      0.511812    -0.194165     1.029803
  C      1.741394    -2.259272     0.832033
  C      1.374873    -1.060584     1.525212
  C      2.685752    -3.156727     1.374149
  C      1.999405    -0.808688     2.783663
  C      3.295235    -2.884009     2.606625
  H      2.947296    -4.077668     0.824924
  C      2.939314    -1.704387     3.301648
  H      1.721877     0.110407     3.321965
  H      4.037330    -3.578742     3.028366
  H      3.412096    -1.483959     4.272989
  H     -1.080616    -2.203843    -3.258560
  H     -2.636700     0.438352    -2.812493
  C      2.509348     2.336590    -0.894520
  C      2.335278     3.731230    -0.992716
  C      2.918520     1.781305     0.336695
  C      2.575416     4.560953     0.119304
  H      2.006044     4.172944    -1.948109
  C      3.153860     2.605827     1.446063
  H      3.029305     0.689980     0.431533
  C      2.981976     3.999462     1.342131
  H      2.437265     5.650301     0.029405
  H      3.462548     2.151334     2.400723
  H      3.161258     4.646695     2.215166
  C     -0.536984     2.595810     1.203168
  H      0.248150     3.193545     0.699951
  C     -2.106133     2.937951    -1.178986
  H     -2.651552     3.712447    -0.602367
  C      2.018609    -2.987651    -2.018022
  H      2.764817    -2.177880    -2.133338
  C     -0.296517    -3.917594    -0.480483
  H      0.252832    -4.791505    -0.077017
  H     -1.081226    -3.577169     0.224824
  H     -0.776657    -4.176470    -1.445454
  H      1.477602    -3.117656    -2.976453
  H      2.530785    -3.934223    -1.750339
  H     -1.241791     3.405272    -1.692317
  H     -2.787877     2.500907    -1.931551
  H     -1.230043     3.257160     1.760920
  H     -0.053035     1.867385     1.878953
60
TSIsom_3 Entry8 SCF Done: -1918.95032065 A.U.
  Re     0.554263     0.679523    -0.950873
  P     -1.149511     2.231645    -0.307901
  C     -1.490313     1.772366     1.411749
  C     -0.291993     1.263027     2.013773
  C     -2.666978     1.985981     2.152922
  O      0.778711     1.022189     1.281415
  C     -0.321930     1.022575     3.419794
  C     -2.686434     1.688734     3.526098
  H     -3.572658     2.375789     1.657780
  H      0.598401     0.664586     3.906960
  C     -1.502859     1.225376     4.145466
  H     -3.606474     1.828854     4.113641
  H     -1.508165     1.012588     5.227360
  P      0.951791    -1.608619     0.155727
  C      2.702482    -1.507726     0.596320
  C      3.333713    -0.320277     0.105751
  C      3.418645    -2.456804     1.353339
  O      2.692797     0.556105    -0.647537
  C      4.706299    -0.119893     0.436445
  C      4.770865    -2.245415     1.659274
  H      2.912172    -3.368555     1.715475
  H      5.195215     0.797253     0.074404
  C      5.400233    -1.067560     1.195379
  H      5.330492    -2.981934     2.256092
  H      6.461640    -0.889234     1.435723
  C     -0.774849    -0.224150    -1.715012
  C     -1.825264    -1.084778    -2.280799
  H     -1.354964    -1.806777    -2.986926
  H     -2.489135    -0.450807    -2.919775
  C     -2.675583    -1.835287    -1.255727
  C     -3.232076    -3.089602    -1.584482
  C     -2.935470    -1.293341     0.020389
  H     -3.030290    -3.531208    -2.574840
  C     -4.035597    -3.782773    -0.662441
  C     -3.746112    -1.980514     0.940433
  H     -2.470721    -0.342380     0.321480
  H     -4.455547    -4.764444    -0.933982
  C     -4.298696    -3.228381     0.603315
  H     -3.927828    -1.535578     1.931665
  H     -4.926717    -3.772255     1.326486
  C      1.402134     1.236546    -2.805131
  H      1.912621     0.754813    -3.648407
  C      1.066744     2.352512    -2.234146
  H      1.103277     3.441870    -2.357022
  C     -0.668328     4.009000    -0.177140
  H     -0.610309     4.479453    -1.177567
  C     -2.722930     2.292456    -1.249130
  H     -3.237092     1.315450    -1.170458
  C      0.770885    -3.100004    -0.921336
  H     -0.306721    -3.301215    -1.091771
  C      0.047150    -2.103785     1.675939
  H      0.119273    -1.292149     2.421674
  H      0.324248     4.054546     0.311979
  H     -1.417594     4.536327     0.447162
  H     -1.016904    -2.281367     1.428764
  H      0.492996    -3.031813     2.088742
  H      1.239013    -3.984632    -0.442819
  H      1.268614    -2.901043    -1.890635
  H     -3.382613     3.093553    -0.858651
  H     -2.482642     2.494673    -2.311766
7
MeCCH SCF Done: -116.6059241 A.U.
  C      0.000000     0.000000     0.213996
  C      0.000000     0.000000     1.437036
  H      0.000000     0.000000     2.518386
  C      0.000000     0.000000    -1.246126
  H      0.000000     1.035444    -1.649274
  H      0.896721    -0.517722    -1.649274
  H     -0.896721    -0.517722    -1.649274
91
Λ-cis A MeCCH SCF Done: -2725.18782908 A.U.
  Re     0.062096    -0.496649    -0.506171
  P     -2.344331    -0.728200    -0.049648
  P      2.423779    -0.168701     0.088404
  C      0.047546     1.040357    -1.410028
  C      0.006193     2.382226    -2.005536
  H      1.013534     2.580400    -2.446049
  H     -0.713550     2.397041    -2.855658
  C     -0.541317    -1.823163    -2.081937
  C      0.742715    -1.914782    -1.997389
  C     -2.449586    -2.432733     0.549193
  C     -1.171195    -2.980732     0.937151
  C     -3.647595    -3.161448     0.735608
  C     -1.184670    -4.288936     1.516877
  C     -3.621161    -4.444891     1.295993
  H     -4.609618    -2.714141     0.434043
  C     -2.377301    -4.994474     1.687160
  H     -0.217831    -4.719869     1.820013
  H     -4.553666    -5.013564     1.431367
  H     -2.346476    -6.002452     2.133493
  O     -0.043897    -2.331329     0.770128
  O     -0.097995     0.368882     1.419237
  C      2.280639     0.506724     1.763298
  C      0.924975     0.708621     2.174626
  C      3.359280     0.809560     2.625010
  C      0.699405     1.306897     3.450719
  C      3.115433     1.378079     3.881403
  H      4.390848     0.585049     2.304915
  C      1.778545     1.633582     4.275244
  H     -0.343846     1.483987     3.753837
  H      3.951248     1.614683     4.557267
  H      1.582465     2.086158     5.261419
  H     -1.452740    -2.143719    -2.595769
  C      3.585305    -1.581592     0.189201
  C      4.902358    -1.527226    -0.310110
  C      3.097909    -2.762910     0.795613
  C      5.736187    -2.654962    -0.200528
  H      5.275106    -0.608084    -0.789782
  C      3.940362    -3.880614     0.901281
  H      2.048308    -2.803430     1.138305
  C      5.257534    -3.829923     0.404833
  H      6.765468    -2.613277    -0.591181
  H      3.561392    -4.804264     1.367022
  H      5.912256    -4.712203     0.487029
  C      3.259183     1.092321    -0.968882
  C      3.878146     2.236551    -0.424268
  C      3.194106     0.944484    -2.373514
  C      4.429132     3.214265    -1.272761
  H      3.909207     2.379040     0.666546
  C      3.754548     1.917096    -3.216487
  H      2.662567     0.084054    -2.806064
  C      4.373740     3.056041    -2.667607
  H      4.898563     4.109621    -0.835638
  H      3.692903     1.791982    -4.309166
  H      4.802909     3.825011    -3.329218
  C     -3.011727     0.374280     1.270829
  C     -2.638525     1.735420     1.287789
  C     -3.857925    -0.126896     2.281513
  C     -3.136115     2.591072     2.282844
  H     -1.922679     2.120211     0.549118
  C     -4.348789     0.732798     3.279910
  H     -4.119591    -1.195204     2.306661
  C     -3.993671     2.092904     3.280012
  H     -2.827558     3.647080     2.280700
  H     -5.006789     0.331033     4.066880
  H     -4.375592     2.763567     4.066480
  C     -3.462974    -0.470890    -1.485595
  C     -4.009954    -1.546655    -2.217153
  C     -3.681107     0.853116    -1.930763
  C     -4.771821    -1.298219    -3.373979
  H     -3.837343    -2.581753    -1.884336
  C     -4.443704     1.094212    -3.083477
  H     -3.248808     1.701108    -1.375774
  C     -4.991542     0.019179    -3.809045
  H     -5.195651    -2.144981    -3.936960
  H     -4.610701     2.130096    -3.419457
  H     -5.589175     0.210626    -4.714311
  C     -0.340984     3.443924    -0.967900
  C     -1.432733     4.315801    -1.145876
  C      0.396698     3.506882     0.233864
  C     -1.774915     5.244721    -0.145138
  H     -2.026468     4.262197    -2.073693
  C      0.053332     4.425316     1.235889
  H      1.228698     2.805299     0.394761
  C     -1.032079     5.302257     1.046756
  H     -2.633010     5.919169    -0.294938
  H      0.626524     4.438255     2.176193
  H     -1.306138     6.022172     1.834380
  C      1.951699    -2.627236    -2.481580
  H      2.277421    -3.366195    -1.719018
  H      1.741355    -3.168205    -3.428080
  H      2.821194    -1.957164    -2.637191
91
TSIsom_3 MeCCH SCF Done: -2725.14489087 A.U.
  Re     0.293593    -0.814748    -0.906289
  P      2.274556     0.066092     0.141656
  C      1.859320     0.107805     1.915108
  C      2.939623     1.630434    -0.549453
  C      3.749214    -1.053106     0.131680
  C      0.873169    -0.899621     2.183245
  C      2.512531     0.779130     2.969158
  C      3.359680     2.731763     0.223466
  C      3.035847     1.693645    -1.959152
  C      5.046992    -0.620880    -0.203282
  C      3.527455    -2.399547     0.504415
  O      0.319433    -1.593761     1.202403
  C      0.534140    -1.153482     3.541562
  C      2.132142     0.540479     4.298007
  H      3.338456     1.477055     2.765141
  H      3.265836     2.711916     1.316984
  C      3.861397     3.886159    -0.406147
  C      3.539212     2.846412    -2.581682
  H      2.689729     0.836587    -2.561136
  H      5.225642     0.424343    -0.500292
  C      6.121488    -1.529952    -0.160344
  C      4.602859    -3.298428     0.544600
  H      2.504731    -2.736377     0.742660
  H     -0.229461    -1.917697     3.744484
  C      1.140393    -0.428227     4.570022
  H      2.619460     1.088226     5.118944
  H      4.172618     4.746649     0.206660
  C      3.951999     3.946902    -1.806470
  H      3.604061     2.887974    -3.680452
  H      7.135203    -1.187729    -0.423247
  C      5.902113    -2.866042     0.212928
  H      4.424671    -4.346622     0.832164
  H      0.842665    -0.623793     5.613128
  H      4.339684     4.853882    -2.296410
  H      6.744091    -3.575836     0.242661
  P     -2.039017    -0.577371     0.142642
  C     -2.629479    -2.285532     0.162161
  C     -3.365512     0.321814    -0.762183
  C     -2.057116     0.140954     1.828303
  C     -1.714298    -3.192176    -0.465001
  C     -3.880218    -2.726714     0.644644
  C     -3.363933     0.236447    -2.172223
  C     -4.381945     1.048333    -0.108748
  C     -1.380610     1.367025     2.009222
  C     -2.664264    -0.489122     2.933426
  O     -0.611114    -2.782157    -1.061795
  C     -2.066399    -4.574850    -0.475485
  C     -4.214709    -4.087279     0.602846
  H     -4.599310    -1.992489     1.045315
  H     -2.560340    -0.327834    -2.675376
  C     -4.363797     0.878413    -2.920023
  C     -5.384350     1.686800    -0.860396
  H     -4.375352     1.131007     0.989622
  H     -0.872866     1.842369     1.157650
  C     -1.330904     1.966643     3.275857
  C     -2.613870     0.118347     4.200641
  H     -3.153169    -1.466935     2.811607
  H     -1.356185    -5.282526    -0.929718
  C     -3.288373    -5.002905     0.051960
  H     -5.185133    -4.435384     0.988507
  H     -4.353575     0.813945    -4.019760
  C     -5.375213     1.608095    -2.264705
  H     -6.173781     2.257021    -0.345132
  H     -0.789486     2.917098     3.398577
  C     -1.950541     1.345385     4.374402
  H     -3.084521    -0.382471     5.061692
  H     -3.539554    -6.076218     0.020517
  H     -6.156307     2.116884    -2.851493
  H     -1.901811     1.809840     5.372053
  C     -0.043912     0.817236    -1.539207
  C     -0.395762     2.129215    -2.121077
  H     -1.176129     1.964104    -2.897758
  H      0.508214     2.512114    -2.651880
  C     -0.875721     3.152933    -1.100480
  C     -2.246799     3.432910    -0.946053
  C      0.049578     3.789256    -0.246858
  H     -2.978049     2.960978    -1.618202
  C     -2.689139     4.296647     0.070709
  C     -0.389636     4.658442     0.764832
  H      1.122218     3.588077    -0.369112
  H     -3.768123     4.483861     0.188446
  C     -1.764309     4.905002     0.936225
  H      0.347466     5.139811     1.427399
  H     -2.112723     5.572649     1.739978
  C      0.719014    -1.516563    -2.866244
  C      1.821149    -1.658772    -2.200035
  H      2.861044    -2.004305    -2.238803
  C     -0.109192    -1.723782    -4.069869
  H     -0.479070    -0.750511    -4.460690
  H      0.443120    -2.252408    -4.876223
  H     -0.998970    -2.328506    -3.791945
